# Supplementary material for: Transcriptome Changes of Escherichia coli, Enterococcus faecalis, and Escherichia coli O157:H7 Laboratory Strains in Response to Photo-Degraded DOM
Source: Front Microbiol. 2018 May 8;9:882. doi: 10.3389/fmicb.2018.00882 (PMC5953345; doi:10.3389/fmicb.2018.00882)
Supplement: Supplementary file 2 [file Data_Sheet_2.XLSX]

## Sheet: EC3000
Run #1						Run #2						Run #3						Run #4						Run #5						Run #6						Run #7						Run #8
DOM-W dilution	1:10 dil					DOM-W dilution	1:10 dil					DOM-W dilution	1:10 dil					DOM-W dilution	1:10 dil					DOM-W dilution	1:100 dil					DOM-W dilution	1:140 dil					DOM-W dilution	1:10dil					DOM-W dilution	1:10 dil
Irradiation (h)	24 h					Irradiation (h)	12 h					Irradiation (h)	24 h					Irradiation (h)	12 h					Irradiation (h)	12 h					Irradiation (h)	12 h					Irradiation (h)	12 h					Irradiation (h)	12 h
Inoculum level	Low					Inoculum level	High					Inoculum level	Low					Inoculum level	Low					Inoculum level	Low					Inoculum level	Low					Inoculum level	Low					Inoculum level	High
Dark incubation period	7-days					Dark incubation period	96 h					Dark incubation period	72 h					Dark incubation period	72 h					Dark incubation period	72 h					Dark incubation period	72 h					Dark incubation period	72 h					Dark incubation period	48 h
Number of replicates	Duplicated per time point					Number of replicates	Triplicates per time point					Number of replicates	Triplicates per time point					Number of replicates	Duplicates per time point					Number of replicates	Duplicates per time point					Number of replicates	Triplicates per time point					Number of replicates	Triplicates per time point					Number of replicates	Triplicates per time point
Time (h)	I-DOMW	SD	N-DOMW	SD		Time (h)	I-DOMW	SD	N-DOMW	SD		Time (h)	I-DOMW	SD	N-DOMW	SD		Time (h)	I-DOMW	SD	N-DOMW	SD		Time (h)	I-DOMW	SD	N-DOMW	SD		Time (h)	I-DOMW	SD	N-DOMW	SD		Time (h)	I-DOMW	SD	N-DOMW	SD		Time (h)	I-DOMW	SD	N-DOMW	SD
0.5	3.66622	0.0463166	3.66183	0.0401125		0.5	7.13598	0.0359057	7.13598	0.0359057		0.5	3.80421	0.0327098	3.82121	0.125222		0.5	2.81291		2.74036			0.5	2.74036		2.81291			0.5	3.81244	0.0794468	3.70264	0.0812254		0.5	2.74591	0.0546079	2.68829	0.0792696		0.5	6.35506	0.107912	6.2546	0.0341566
24	4.18299	0.0221606	7.83885			24	7.75965	0.00534088	7.70749	0.0120444		12	4.96157	0.108443	6.69911	0.0411758		6	3.87117	0.0823819	4.20454	0.320772		6	3.03129	0.014286	3.3675	0.0788368		6	4.02822	0.0569214	4.05312	0.057903		6	3.5407	0.0984714	3.81457	0.0271035		6	7.15482	0.106962	7.16111	0.0211872
48	7.72428	0	7.75162	0.0271941		48	8.13514	0.0370983	8.11311	0.0011834		24	6.89561	0.0514142	7.08493	0.0177312		12	5.70826	0.223487	5.53242	0.14291		12	3.8128	0.014176	4.40173	0.0304301		12	4.7023	0.151321	4.67661	0.0455719		12	5.32416	0.0786465	5.32967	0.133274		12	7.50768	0.0855908	7.45424	0.0323554
72	7.716	0	7.86547	0.0376503		72	8.13004	0.022758	8.03959	0.0559896		36	6.92714	0.0417345	6.95734	0.0564992		24	7.0427	0.0983882	7.03745	0.0716754		24	5.37123	0.0228548	5.74876	0.0186174		24	5.49537	0.0824783	5.7391	0.134424		24	7.37798	0.0465358	7.21177	0.127121		24	7.56127	0.0421334	7.42867	0.0685257
96	7.5763	0.161078	7.82251	0.0231006		96	8.19838	0.058363	8.20437	0.0564045		48	6.73567	0.0673546	6.89444	0.0274022		48	7.06255	0.0703094	7.213	0.0300759		48	6.10285	0.0953406	6.1218	0.0706007		48	5.82043	0.179899	5.86734	0.270002		48	7.47508	0.0512483	7.29858	0.0559298		48	7.43047	0.124515	7.34642	0.164013
120	7.68386	0.0571506	7.71471	0.129352								60	6.80176	0.157797	6.82576	0.110375		72	7.22638	0.0772917	7.11333	0.13031		72	6.10592	0.027663	6.10073	0.0486537		72	5.84211	0.0625228	5.72428			72	7.4863	0.0218203	6.97783	0.17669
144	7.70156	0.0548749	7.69011	0.0125361								72	6.98443	0.011254	6.935	0.204875
168	7.53409	0.0805701	7.6928	0.0559896

## Sheet: E. faecalis
Run #1						Run #2						Run #3
DOM-W dilution	1:140 dil					DOM-W dilution	1:10 dil					DOM-W dilution	1:10 dil
Irradiation (h)	12 h					Irradiation (h)	12 h					Irradiation (h)	12 h
Inoculum level	Low					Inoculum level	Low					Inoculum level	High
Dark incubation period	72 h					Dark incubation period	72 h					Dark incubation period	48 h
Number of replicates	Triplicates per time point					Number of replicates	Triplicates per time point					Number of replicates	Duplicates per time point
Time (h)	I-DOMW	SD	N-DOMW	SD		Time (h)	I-DOMW	SD	N-DOMW	SD		Time (h)	I-DOMW	SD	N-DOMW	SD
0.5	2.63934	0.0326392	2.60874	0.101759		0.5	2.86334	0.0890864	2.81469	0.0582723		0.5	6.55207	0.0858584	6.54984	0.0259669
6	2.46662	0.0313483	1.89966	0.1738		6	3.35154	0.0699385	4.41541	0.0397581		6	6.35884	0.14646	6.56127	0.0421334
12	2.32387	0.122378	1.43697	0.118506		12	3.83598	0.0812337	5.5166	0.0547218		12	6.57306	0.0410065	6.51851	0
24	2.20184	0.158059	1.9431	0.238756		24	4.89647	0.091577	6.23519	0.0391184		24	6.25257	0.0685257	6.57306	0.0410065
48	2.01114	0.0632101	1.34779	0.213238		48	5.29836	0.059677	6.29155	0.0768301		48	6.48932	0.0596239	6.42867	0.245216
72	1.84827	0.107003	1.36418	0.307304		72	5.13241	0.064485	6.14354	0.0696762

## Sheet: ECO157
Run #1						Run #2						Run #3
DOM-W dilution	1:140 dil					DOM-W dilution	1:10 dil					DOM-W dilution	1:10 dil
Irradiation (h)	12 h					Irradiation (h)	12 h					Irradiation (h)	12 h
Inoculum level	Low					Inoculum level	Low					Inoculum level	High
Dark incubation period	72 h					Dark incubation period	72 h					Dark incubation period	48 h
Number of replicates	Triplicates per time point					Number of replicates	Triplicates per time point					Number of replicates	Duplicates per time point
Time (h)	I-DOMW	SD	N-DOMW	SD		Time (h)	I-DOMW	SD	N-DOMW	SD		Time (h)	I-DOMW	SD	N-DOMW	SD
0.5	2.4505	0.0480362	2.28054	0.184868		0.5	3.00278	0.0445112	3.08617	0.0156742		0.5	6.40579	0.0361703	6.54389	0.0175529
6	2.38911	0.190734	2.87191	0.0642171		6	3.95631	0.0381699	4.24256	0.0250092		6	7.63335	0.014286	7.69083	0.081119
12	3.18543	0.111219	3.70032	0.117337		12	5.62764	0.0567449	5.9479	0.0445038		12	7.43579	0.0785952	7.63359	0.0924671
24	4.63687	0.091208	4.9436	0.189403		24	7.17091	0.0538597	7.18834	0.0126726		24	7.52978	0.0543341	7.66235	0.0267205
48	5.03188	0.0162367	5.1495	0.0478243		48	7.2315	0.0559004	7.14401	0.00783126		48	7.51671	0.1207	7.72014	0.00584956
72	4.94629	0.0434412	5.02648	0.137466		72	7.27756	0.0680655	7.15619	0.0735664
