# Supplementary material for: Transcriptome Changes of Escherichia coli, Enterococcus faecalis, and Escherichia coli O157:H7 Laboratory Strains in Response to Photo-Degraded DOM
Source: Front Microbiol. 2018 May 8;9:882. doi: 10.3389/fmicb.2018.00882 (PMC5953345; doi:10.3389/fmicb.2018.00882)
Supplement: Supplementary file 3 [file Data_Sheet_3.XLSX]

## Sheet: Reads mapped 
Sample name		Total reads passed QC	# Reads mapped to reference genome	# Singletons	Reads retained after PCR removal (%)
EC 3000 I-DOMW 0.5 h 1	Before PCR artifacts removal	13037049	12967343	34578
	After PCR artifacts removal	3390466	3320760	34578	74.3914
EC 3000 N-DOMW 0.5 h 1	Before PCR artifacts removal	3427701	3408940	8469
	After PCR artifacts removal	1500505	1455596	8469	57.3006
EC 3000 N-DOMW 0.5 h 2	Before PCR artifacts removal	4664936	4642016	10722
	After PCR artifacts removal	1883410	1860490	10722	59.9206
EC 3000 6h I-DOMW 1	Before PCR artifacts removal	3972198	3950606	12132
	After PCR artifacts removal	1547212	1525620	12132	61.3826
EC 3000 I-DOMW 6h 2	Before PCR artifacts removal	4137638	4118036	8930
	After PCR artifacts removal	1792002	1772400	8930	56.9601
EC 3000 N-DOMW 6h 1	Before PCR artifacts removal	5217430	5195532	11506
	After PCR artifacts removal	1735265	1713367	11506	67.0223
EC 3000 N-DOMW 6h 2	Before PCR artifacts removal	7301457	7260858	19147
	After PCR artifacts removal	2254065	2213466	19147	69.5151
EC 3000 12h I-DOMW 1	Before PCR artifacts removal	10948024	10861421	28789
	After PCR artifacts removal	2443014	2356411	28789	78.3048
EC 3000 I-DOMW 12 h 2	Before PCR artifacts removal	3591987	3571638	9515
	After PCR artifacts removal	1511049	1490700	9515	58.2628
EC 3000 N-DOMW 12h 1	Before PCR artifacts removal	4961473	4929929	15238
	After PCR artifacts removal	1735009	1903465	15238	61.3896
EC 3000 N-DOMW 12h 2	Before PCR artifacts removal	5174765	5145774	14021
	After PCR artifacts removal	1706358	1677362	14021	67.4031
EC 3000 24h I-DOMW 1	Before PCR artifacts removal	1995396	1986127	4667
	After PCR artifacts removal	938935	929666	4667	53.192
EC 3000 N-DOMW 24h 1	Before PCR artifacts removal	3391880	3373066	10006
	After PCR artifacts removal	1394937	1376123	10006	59.2026
EC 3000 N-DOMW 24h 2	Before PCR artifacts removal	5567848	5542531	13343
	After PCR artifacts removal	1718459	1693142	13343	69.4518
EF29212 I-DOMW 0.5 h 1	Before PCR artifacts removal	2155902	2117501	15623
	After PCR artifacts removal	1148818	1110417	15623	47.56
EF29212 N-DOMW 0.5 h 1	Before PCR artifacts removal	6148980	6094802	42780
	After PCR artifacts removal	1941781	1887603	42780	69.0293
EF29212 I-DOMW 6h 1	Before PCR artifacts removal	7513327	7467972	19141
	After PCR artifacts removal	2011118	1965763	19141	73.6774
EF29212 I-DOMW 6h 2	Before PCR artifacts removal	6236460	6181454	18978
	After PCR artifacts removal	2314654	2259648	18978	63.4447
EF29212 N-DOMW 6h 1	Before PCR artifacts removal	6423812	6371142	18274
	After PCR artifacts removal	2070791	2018121	18274	68.324
EF29212 12h I-DOMW 1	Before PCR artifacts removal	5938577	5906891	13096
	After PCR artifacts removal	1583643	1551957	13096	73.7263
EF29212 I-DOMW 12 h 2	Before PCR artifacts removal	5537803	5505955	16404
	After PCR artifacts removal	1504633	1472785	16404	73.2511
EF29212 N-DOMW 12h 1	Before PCR artifacts removal	3900876	3886322	8732
	After PCR artifacts removal	1099659	1085105	8732	72.0789
EF29212 N-DOMW 12h 2	Before PCR artifacts removal	5125648	5097109	18439
	After PCR artifacts removal	1402850	1374311	18439	73.0374
EF29212 24h I-DOMW1	Before PCR artifacts removal	8445823	8403766	24993
	After PCR artifacts removal	1772644	1730587	24993	79.407
EF29212 N-DOMW 24h 1	Before PCR artifacts removal	2517240	2502976	9634
	After PCR artifacts removal	907012	892748	9634	64.3325
EF29212 N-DOMW 24h 2	Before PCR artifacts removal	3389703	3371761	11636
	After PCR artifacts removal	1017419	999477	11636	70.3574
ECO157 I-DOMW 0.5h 1	Before PCR artifacts removal	2583501	2557687	6292
	After PCR artifacts removal	1174760	1148946	6292	55.0787
ECO157 I-DOMW 0.5h 2	Before PCR artifacts removal	4848461	4793369	12664
	After PCR artifacts removal	1747701	1692609	12664	64.6885
ECO157 N-DOMW 0.5h 1	Before PCR artifacts removal	2263785	2245153	4868
	After PCR artifacts removal	916956	898324	4868	59.9883
ECO157 6h I-DOMW 1	Before PCR artifacts removal	3302517	3278522	7347
	After PCR artifacts removal	1177761	1153766	7347	64.8083
ECO157 I-DOMW 6h 2	Before PCR artifacts removal	5412296	5368112	13484
	After PCR artifacts removal	1623870	1579686	13484	70.5728
ECO157 N-DOMW 6h 1	Before PCR artifacts removal	13161399	13070349	33278
	After PCR artifacts removal	2809241	2718191	33278	79.2034
ECO157 N-DOMW 6h 2	Before PCR artifacts removal	51159860	50745025	150929
	After PCR artifacts removal	5625429	5210594	150929	89.7318
ECO157 12h I-DOMW 1	Before PCR artifacts removal	3526702	3505521	10307
	After PCR artifacts removal	1059265	1038084	10307	70.3872
ECO157 I-DOMW 12 h 2	Before PCR artifacts removal	11339614	11250395	40797
	After PCR artifacts removal	2637860	2548641	40797	77.3462
ECO157 N-DOMW 12h 1	Before PCR artifacts removal	43712818	43381859	131617
	After PCR artifacts removal	5276636	4945677	131617	88.5997
ECO157 N-DOMW 12h 2	Before PCR artifacts removal	6078225	6042868	15533
	After PCR artifacts removal	1690508	1655151	15533	72.6098
ECO157 24h I-DOMW 1	Before PCR artifacts removal	2569000	2557460	5694
	After PCR artifacts removal	1006772	995232	5694	61.0851
ECO157 I-DOMW 24h 2	Before PCR artifacts removal	1740692	1731418	4532
	After PCR artifacts removal	734886	725612	4532	58.0915
ECO157 N-DOMW 24h 1	Before PCR artifacts removal	5711378	5682921	15605
	After PCR artifacts removal	1569937	1541480	15605	72.8752
ECO157 N-DOMW 24h 2	Before PCR artifacts removal	9362531	9305190	27689
	After PCR artifacts removal	2114023	2056682	27689	77.8975
