# Supplementary material for: Transcriptome Changes of Escherichia coli, Enterococcus faecalis, and Escherichia coli O157:H7 Laboratory Strains in Response to Photo-Degraded DOM
Source: Front Microbiol. 2018 May 8;9:882. doi: 10.3389/fmicb.2018.00882 (PMC5953345; doi:10.3389/fmicb.2018.00882)
Supplement: Supplementary file 4 [file Data_Sheet_4.XLSX]

## Sheet: EC_O157_0.5h_DESeq2
Gene ID	baseMean	log2FoldChange	lfcSE	stat	pvalue	padj
Z5497	1129.37	3.62187	0.295786	12.2449	1.78883e-34	2.94263e-31
Z0750	879.694	3.61441	0.308241	11.7259	9.38549e-32	7.71956e-29
Z2711	289.186	4.69374	0.482511	9.72774	2.29644e-22	1.25921e-19
Z2709	247.461	4.64044	0.500555	9.27059	1.85121e-20	7.6131e-18
Z0749	1001.1	2.32686	0.276293	8.42171	3.71035e-17	1.22071e-14
Z2708	190.803	4.29385	0.512125	8.38439	5.09903e-17	1.39799e-14
Z4386	241.995	3.47898	0.43043	8.08259	6.34067e-16	1.49006e-13
Z2710	163.957	4.08809	0.519638	7.86718	3.62713e-15	7.45828e-13
Z2548	145.96	3.60892	0.506856	7.12021	1.07763e-12	1.96967e-10
Z2546	118.784	3.47322	0.52784	6.58006	4.70251e-11	7.73562e-09
Z4911	149.051	3.04847	0.473736	6.43497	1.235e-10	1.84688e-08
Z1741	84.421	3.81271	0.594831	6.40973	1.45775e-10	1.99834e-08
Z2712	72.3	3.6545	0.599771	6.09315	1.1071e-09	1.40091e-07
Z2549	183.208	2.58302	0.42866	6.02581	1.6827e-09	1.97717e-07
Z3411	114.612	3.00023	0.508203	5.90361	3.55623e-09	3.9e-07
Z4385	107.477	3.04454	0.517966	5.87787	4.15568e-09	4.27256e-07
Z2614	73.3284	3.16854	0.577122	5.49025	4.01368e-08	3.88383e-06
Z2707	65.5354	3.01905	0.582973	5.17871	2.23425e-07	2.04185e-05
Z5661	61.3981	2.93432	0.586498	5.00312	5.64087e-07	4.8838e-05
Z4383	70.5174	2.74957	0.561341	4.89822	9.67073e-07	7.95418e-05
Z4382	103.755	2.33581	0.4941	4.7274	2.27409e-06	0.00017004
Z4910	86.5127	2.48101	0.523869	4.73593	2.18057e-06	0.00017004
Z1026	55.5297	2.77695	0.594284	4.67276	2.97177e-06	0.000212546
Z2550	161.091	1.96651	0.425846	4.6179	3.87645e-06	0.000265698
Z2551	101.784	2.1388	0.488243	4.38061	1.18345e-05	0.000778712
Z5498	93.7992	2.15118	0.516043	4.16861	3.06466e-05	0.00193898
Z4914	62.9693	2.27074	0.559885	4.05572	4.99796e-05	0.00304506
Z4384	68.7055	2.23827	0.555367	4.03026	5.57152e-05	0.00327327
Z5517	740.827	-1.08593	0.275795	-3.93745	8.23529e-05	0.0046714
Z4059	287.896	1.31705	0.348353	3.78079	0.000156332	0.00857223
Z5406	709.881	-1.05158	0.284371	-3.69792	0.000217371	0.0115347
Z4058	121.918	1.64912	0.449132	3.6718	0.000240848	0.012036
Z4381	87.1501	1.83286	0.499258	3.67116	0.000241452	0.012036
Z0592	72.4226	1.89887	0.53105	3.5757	0.000349293	0.0168996
Z0038	431.537	-1.07475	0.301705	-3.56224	0.000367699	0.0172819
Z5453	146.506	1.48474	0.42272	3.51234	0.000444183	0.0202967
Z1119	367.612	1.11801	0.324008	3.45055	0.000559441	0.0248724
Z0724	151.102	1.42131	0.416719	3.41071	0.000647937	0.0273297
Z5518	870.106	-0.916215	0.26848	-3.4126	0.000643454	0.0273297
Z0727	129.288	1.52625	0.450323	3.38924	0.000700872	0.0283526
Z4073	259.661	1.20446	0.355616	3.38698	0.00070666	0.0283526
Z5227	73.8557	-1.63805	0.486253	-3.36873	0.000755166	0.0295773
Z4072	115.076	1.5113	0.453384	3.33338	0.000857972	0.0328224
Z0825	63.0139	1.80308	0.543055	3.32026	0.000899341	0.0336231
Z1034	106.924	1.54606	0.472804	3.26998	0.00107554	0.039317
Z2706	77.3573	1.65637	0.510634	3.24374	0.0011797	0.0421872
Z4540	1301.46	0.873492	0.270868	3.22479	0.00126064	0.0432033
Z5866	290.949	-1.08369	0.335875	-3.22647	0.00125328	0.0432033
Z2554	42.9286	1.89242	0.592376	3.19462	0.00140016	0.0470055
Z4917	30.6086	1.99282	0.626401	3.18138	0.00146575	0.0482231
Z4057	87.455	1.54854	0.492079	3.14694	0.00164987	0.0532163
Z0609	59.244	1.7174	0.548138	3.13315	0.0017294	0.0547091
Z4781	41.6817	1.85338	0.594495	3.11756	0.00182353	0.0565982
Z2532	183.385	1.19424	0.390105	3.06132	0.00220361	0.0671284
Z4658	144.56	1.33741	0.438501	3.04996	0.00228869	0.0684526
Z3409	131.638	1.31677	0.433013	3.04095	0.00235829	0.0691564
Z3838	32.9493	1.87795	0.618533	3.03614	0.0023963	0.0691564
Z4660	109.47	1.38523	0.457322	3.02901	0.00245357	0.0695884
Z0037	265.565	-1.00795	0.338691	-2.97603	0.00292008	0.0796998
Z3869	113.253	1.34248	0.451659	2.97234	0.00295543	0.0796998
Z4659	122.536	1.32492	0.444315	2.98193	0.00286435	0.0796998
Z3186	253.26	1.04689	0.357706	2.92667	0.00342612	0.0909026
Z0398	32.7551	-1.72755	0.592306	-2.91666	0.00353804	0.0923822
Z0878	34.7779	1.76969	0.611096	2.89592	0.00378045	0.0971694
Z3867	183.235	1.11282	0.389446	2.85744	0.00427078	0.106446
Z3978	34.3911	1.7497	0.6123	2.85759	0.00426869	0.106446
Z2332	93.823	1.35509	0.477187	2.83975	0.00451493	0.109222
Z2731	408.649	0.887732	0.312591	2.83992	0.00451254	0.109222
Z1232	77.2265	1.43368	0.505781	2.83459	0.0045884	0.10939
Z0831	155.176	1.1587	0.410098	2.82543	0.00472169	0.109397
Z5404	108.439	-1.23001	0.434733	-2.82936	0.00466415	0.109397
Z2758	221.685	1.00562	0.367286	2.73798	0.00618183	0.141238
Z3686	156.84	1.11245	0.407097	2.73263	0.00628307	0.141584
Z3658	102.995	1.24176	0.464106	2.67559	0.00745969	0.165827
Z3008	65.6803	1.4121	0.529881	2.66493	0.00770038	0.168895
Z0191	221.823	0.964466	0.367499	2.6244	0.00868019	0.186266
Z5405	108.996	-1.13839	0.434021	-2.62289	0.00871883	0.186266
Z4135	251.73	-0.903463	0.347402	-2.60063	0.00930536	0.196248
Z4808	69.5003	1.34036	0.519558	2.5798	0.00988573	0.205848
Z5516	739.512	-0.700477	0.273261	-2.5634	0.0103653	0.213136
Z4913	30.553	1.57823	0.621208	2.54058	0.0110669	0.224754
Z1684	185.214	0.975233	0.387586	2.51617	0.0118637	0.235131
Z4657	140.024	1.05662	0.4194	2.51936	0.0117567	0.235131
Z3473	345.107	-0.792386	0.31709	-2.49893	0.0124567	0.243945
Z0805	201.042	-0.908335	0.365221	-2.48708	0.0128796	0.249258
Z2678	51.0453	-1.32512	0.535665	-2.47378	0.013369	0.255722
Z0736	47.6045	1.39942	0.569406	2.45768	0.0139836	0.264402
Z4695	58.4661	1.32072	0.5416	2.43856	0.014746	0.27565
Z3701	31.6858	1.47909	0.614291	2.40779	0.0160493	0.296641
Z2668	52.0062	1.33372	0.555693	2.4001	0.0163908	0.299587
Z4537	215.214	0.874828	0.368227	2.37579	0.0175116	0.316557
Z0464	45.8358	1.35135	0.571858	2.36308	0.0181237	0.316638
Z0901	38.5971	-1.36185	0.576913	-2.36058	0.0182463	0.316638
Z2555	40.0717	1.38942	0.588794	2.35977	0.0182861	0.316638
Z4137	194.422	0.928252	0.393194	2.3608	0.0182358	0.316638
Z1037	135.783	-0.990961	0.422789	-2.34387	0.019085	0.32703
Z0804	70.972	-1.14521	0.490761	-2.33355	0.0196192	0.330688
Z3689	79.4184	1.15863	0.496884	2.3318	0.0197112	0.330688
Z4074	192.233	0.898559	0.385946	2.3282	0.0199016	0.330688
Z0177	50.7204	1.29675	0.558157	2.32327	0.0201644	0.331704
Z5285	56.291	1.26509	0.545494	2.31917	0.0203859	0.332028
Z3408	63.6138	1.21607	0.526822	2.30831	0.0209818	0.338383
Z4002	200.89	0.862402	0.375284	2.298	0.0215618	0.344361
Z5310	55.4895	1.24999	0.54659	2.28688	0.0222027	0.351187
Z3687	193.008	0.861369	0.380265	2.26518	0.0235015	0.36819
Z0802	95.3311	-1.03552	0.458386	-2.25906	0.0238795	0.370583
Z1983	49.4832	1.26258	0.560711	2.25176	0.0243377	0.374163
Z1749	144.564	-0.904435	0.402674	-2.24607	0.0246994	0.376209
Z4589	285.543	0.760076	0.340155	2.2345	0.0254502	0.384088
Z3875	78901.5	-0.575156	0.257938	-2.22982	0.0257592	0.385218
Z3865	82.8975	1.12958	0.5104	2.21313	0.0268886	0.394927
Z4825	121.409	0.964885	0.43582	2.21395	0.0268321	0.394927
Z3540	69.0119	1.12933	0.514012	2.19709	0.0280141	0.404468
Z4419	127.987	0.9455	0.430386	2.19687	0.02803	0.404468
Z3988	31.7261	1.33526	0.611592	2.18325	0.0290174	0.411497
Z5589	75363	-0.553042	0.253003	-2.18591	0.0288223	0.411497
Z1090	594.828	-0.617094	0.283908	-2.17357	0.0297375	0.418105
Z0955	31.8319	1.32633	0.612852	2.16419	0.0304495	0.420919
Z3184	463.05	0.656236	0.303186	2.16446	0.0304287	0.420919
Z5968	146.454	0.883464	0.412395	2.14228	0.0321713	0.441015
Z5534	89455.8	-0.547182	0.256421	-2.13392	0.0328497	0.446593
Z0735	36.7555	1.2676	0.595947	2.12703	0.0334178	0.447637
Z4637	90459.6	-0.548201	0.257808	-2.12639	0.0334708	0.447637
Z0134	198.7	0.801957	0.378895	2.11657	0.0342964	0.45498
Z0740	47.105	1.19143	0.565272	2.10772	0.0350556	0.461331
Z5264	111569	-0.540035	0.257027	-2.10109	0.0356335	0.465215
Z0219	122311	-0.540706	0.258189	-2.09422	0.03624	0.469408
Z0882	310.706	0.696853	0.334007	2.08634	0.0369479	0.471157
Z4784	59.4278	1.1146	0.533732	2.08831	0.0367701	0.471157
Z1521	36.1946	1.24301	0.597841	2.07916	0.0376023	0.472182
Z4060	158.893	0.844799	0.406282	2.07934	0.037586	0.472182
Z4645	52826.3	-0.545323	0.264689	-2.06024	0.0393754	0.490701
Z0074	56.3913	1.11283	0.541676	2.05441	0.0399358	0.491285
Z0881	266.211	0.711704	0.346573	2.05355	0.0400195	0.491285
Z0213	54369.1	-0.54123	0.264542	-2.04592	0.0407647	0.496726
Z0197	82.5078	0.997296	0.48935	2.038	0.0415499	0.501876
Z5585	24519.9	-0.535204	0.262931	-2.03553	0.0417976	0.501876
Z5379	100280	-0.526088	0.25896	-2.03155	0.0421996	0.503032
Z4151	33.6748	-1.18924	0.587347	-2.02477	0.042891	0.507595
Z1275	74.9722	1.0106	0.500846	2.01779	0.0436129	0.510167
Z5529	32182.9	-0.525292	0.260473	-2.01668	0.0437286	0.510167
Z1405	37.5403	1.18233	0.592485	1.99555	0.0459833	0.527856
Z3688	124.383	0.864931	0.433869	1.99353	0.0462032	0.527856
Z4359	62.6494	1.04871	0.526067	1.99349	0.0462074	0.527856
Z0006	34.6291	1.18996	0.600774	1.98072	0.0476232	0.536673
Z5228	50.1573	-1.06513	0.537773	-1.98064	0.0476318	0.536673
Z4541	434.011	0.603727	0.306152	1.97198	0.0486114	0.540309
Z5259	51308.2	-0.526171	0.266673	-1.97309	0.048485	0.540309
Z3868	74.1999	0.995151	0.505798	1.96749	0.0491272	0.542378
Z0593	28.826	1.20922	0.618162	1.95616	0.0504465	0.55323
Z3543	84.9363	0.939534	0.482603	1.94681	0.051558	0.561675
Z2997	66.1716	1.00296	0.518113	1.93579	0.0528933	0.572431
Z4248	545.344	-0.641875	0.333451	-1.92495	0.054236	0.579339
Z5214	109.352	0.869313	0.451172	1.92679	0.0540059	0.579339
Z4055	97.9368	0.888508	0.464101	1.91447	0.0555597	0.58965
Z0563	62.1782	-0.984909	0.517306	-1.90392	0.0569207	0.600222
Z0615	59.1384	1.02116	0.538187	1.8974	0.0577756	0.602006
Z2214	34.1754	1.15328	0.607934	1.89705	0.0578218	0.602006
Z3977	99.7167	0.873039	0.463265	1.88454	0.0594924	0.615503
Z0832	55.6774	1.018	0.542287	1.87723	0.0604867	0.619842
Z5373	40433.3	-0.500349	0.267056	-1.87357	0.0609894	0.619842
Z5865	75.2943	-0.953793	0.509181	-1.87319	0.0610422	0.619842
Z0125	594.955	-0.526277	0.283769	-1.85459	0.0636543	0.642401
Z0188	1108.04	0.47978	0.259271	1.8505	0.0642422	0.642889
Z0535	321.307	0.614415	0.332814	1.84612	0.0648751	0.642889
Z3182	430.588	0.576918	0.312497	1.84616	0.0648693	0.642889
Z1033	199.929	-0.686041	0.375336	-1.8278	0.0675791	0.665674
Z3005	35.4418	1.0892	0.599471	1.81694	0.069227	0.677848
Z3620	52.4424	-1.00392	0.555573	-1.807	0.070762	0.688778
Z4664	312.776	0.603579	0.335561	1.79872	0.0720634	0.697319
Z0773	47.2233	1.0078	0.563972	1.78698	0.0739414	0.7086
Z1727	214.128	0.653598	0.366275	1.78444	0.0743516	0.7086
Z3571	143.417	-0.714468	0.401216	-1.78076	0.0749522	0.7086
Z3586	154.113	0.71934	0.403528	1.78263	0.0746469	0.7086
Z3191	282.228	-0.59513	0.334831	-1.7774	0.0755021	0.70972
Z1745	46.8754	0.99979	0.563814	1.77326	0.0761853	0.712073
Z2267	116.881	0.762818	0.437738	1.74264	0.0813973	0.743881
Z3536	93.9345	0.820238	0.469579	1.74675	0.0806805	0.743881
Z4053	140.676	0.726687	0.415478	1.74904	0.0802842	0.743881
Z4054	56.7504	0.952488	0.546171	1.74394	0.0811699	0.743881
Z2998	55.4853	0.940456	0.540888	1.73873	0.0820831	0.746004
Z3572	109.226	-0.752918	0.435236	-1.72991	0.0836468	0.756039
Z3948	35.2028	-1.02949	0.59794	-1.72173	0.0851183	0.763213
Z4686	465.518	0.55465	0.322405	1.72035	0.0853685	0.763213
Z0543	303.708	0.566275	0.333502	1.69797	0.0895143	0.77162
Z0880	435.694	0.526483	0.310206	1.6972	0.0896582	0.77162
Z1274	64.2303	0.893006	0.52395	1.70438	0.088311	0.77162
Z3410	40.7731	0.987214	0.579161	1.70456	0.0882765	0.77162
Z3691	49.7078	-0.933858	0.550925	-1.69507	0.0900614	0.77162
Z3757	90.8396	0.808225	0.475044	1.70137	0.0888739	0.77162
Z4534	770.213	-0.474403	0.279508	-1.69728	0.0896431	0.77162
Z5812	81.9888	0.831194	0.487715	1.70426	0.0883321	0.77162
Z1054	30.482	1.01748	0.611623	1.66357	0.0961982	0.795756
Z1981	89.5843	0.793291	0.475835	1.66716	0.0954833	0.795756
Z2011	46.7464	-0.913793	0.549194	-1.66388	0.0961361	0.795756
Z3187	281.693	0.565228	0.339468	1.66504	0.0959046	0.795756
Z3407	37.9008	0.982751	0.58823	1.67069	0.0947825	0.795756
Z4696	42.6309	0.956761	0.57524	1.66324	0.0962647	0.795756
Z5232	380.412	0.527855	0.316863	1.66588	0.0957377	0.795756
Z1234	140.107	0.690532	0.416622	1.65746	0.0974275	0.797082
Z4051	78.2955	0.813826	0.491671	1.65523	0.0978788	0.797082
Z4611	158.42	0.663692	0.40075	1.65612	0.0976967	0.797082
Z0803	55.9687	-0.857685	0.523793	-1.63745	0.101537	0.822268
Z1038	42.5256	-0.916062	0.560156	-1.63537	0.101971	0.822268
Z4450	62.6439	0.853314	0.522827	1.63212	0.102655	0.823745
Z3416	30.0465	0.995157	0.612017	1.62603	0.103944	0.830037
Z0161	283.493	0.549145	0.338772	1.62099	0.10502	0.834577
Z1076	55.4186	0.866296	0.538773	1.60791	0.107856	0.852993
Z4959	113.033	0.706473	0.440916	1.60229	0.109092	0.858646
Z4843	34.4384	0.954907	0.597586	1.59794	0.110056	0.862105
Z1118	74.8234	0.792507	0.497002	1.59458	0.110807	0.863876
Z0533	186.649	0.607204	0.382484	1.58753	0.112393	0.864697
Z1398	106.621	0.717129	0.451848	1.5871	0.112489	0.864697
Z5042	39.1199	0.927355	0.583107	1.59037	0.111752	0.864697
Z2743	63.3513	-0.800716	0.50715	-1.57886	0.114369	0.87119
Z3067	67.1741	-0.787093	0.498555	-1.57875	0.114393	0.87119
Z0319	64.2109	0.822088	0.523547	1.57023	0.116362	0.882099
Z4620	170.628	0.621608	0.396986	1.56582	0.117391	0.885816
Z0823	52.4976	0.853804	0.546474	1.56239	0.118197	0.887825
Z5481	29.383	-0.947176	0.609036	-1.5552	0.119898	0.896507
Z0900	41.1019	-0.87193	0.563427	-1.54755	0.121731	0.900242
Z2759	38.5688	0.90655	0.584594	1.55073	0.120966	0.900242
Z5290	144.475	-0.620121	0.401043	-1.54627	0.122039	0.900242
Z0651	30.0788	-0.923259	0.600991	-1.53623	0.124483	0.914168
Z1696	28.8678	0.942792	0.616771	1.52859	0.126365	0.921288
Z1985	62.8192	0.795966	0.521771	1.52551	0.127132	0.921288
Z4964	462.785	0.461033	0.301992	1.52664	0.12685	0.921288
Z5302	55.8263	0.811383	0.537185	1.51043	0.130933	0.944667
Z1730	142.917	0.618217	0.410702	1.50527	0.132255	0.949023
Z2523	83.8764	-0.706851	0.470112	-1.50358	0.13269	0.949023
Z0122	121.838	0.632849	0.432145	1.46444	0.143074	0.959778
Z0173	667.227	0.418818	0.280156	1.49495	0.134929	0.959778
Z0536	82.9761	-0.698292	0.471942	-1.47962	0.138976	0.959778
Z0824	60.0527	0.781554	0.531347	1.47089	0.14132	0.959778
Z0883	227.937	0.544618	0.370176	1.47124	0.141226	0.959778
Z1930	29.8547	-0.877961	0.600992	-1.46085	0.144056	0.959778
Z3190	198.011	0.554885	0.379105	1.46367	0.143284	0.959778
Z3541	110.065	0.659137	0.445569	1.47931	0.139056	0.959778
Z3690	113.684	0.649635	0.442573	1.46786	0.142142	0.959778
Z3855	281.652	0.497672	0.341216	1.45852	0.144696	0.959778
Z3976	27.8909	0.900779	0.616955	1.46004	0.144279	0.959778
Z3987	44.7007	-0.809646	0.553751	-1.46211	0.143711	0.959778
Z4061	64.6956	-0.743793	0.507235	-1.46637	0.142548	0.959778
Z4522	42.322	0.847627	0.57592	1.47178	0.14108	0.959778
Z4535	149.234	-0.583221	0.397144	-1.46854	0.141958	0.959778
Z4588	154.313	0.59568	0.401525	1.48354	0.13793	0.959778
Z4685	612.685	0.438227	0.295908	1.48096	0.138617	0.959778
Z4885	97.6271	-0.666991	0.449349	-1.48435	0.137716	0.959778
Z4785	27.7267	0.894741	0.617345	1.44934	0.147243	0.97275
Z0083	170.75	0.560024	0.390487	1.43417	0.151525	0.973182
Z0705	28.0161	0.891029	0.619359	1.43863	0.150255	0.973182
Z1075	29.9226	0.876414	0.610907	1.43461	0.151398	0.973182
Z1986	63.7307	0.758262	0.528009	1.43608	0.15098	0.973182
Z2488	105.377	-0.63373	0.439246	-1.44277	0.149086	0.973182
Z3854	329.481	0.47305	0.327643	1.4438	0.148796	0.973182
Z4866	27.5819	0.886504	0.618912	1.43236	0.152041	0.973182
Z5087	129.795	-0.60569	0.422092	-1.43497	0.151295	0.973182
Z4539	36.7708	0.841458	0.588771	1.42918	0.152954	0.975229
Z0106	369.703	0.454921	0.318982	1.42616	0.153821	0.97529
Z1094	121.896	-0.599557	0.421339	-1.42298	0.154742	0.97529
Z1824	66.2361	-0.744936	0.523272	-1.42361	0.154559	0.97529
Z0505	128.148	0.601504	0.425244	1.41449	0.157218	0.987114
Z0001	61.7174	-0.273609	0.513428	-0.532905	0.594099	0.995514
Z0002	351.918	-0.347521	0.321091	-1.08231	0.279113	0.995514
Z0003	131.292	-0.438406	0.412578	-1.0626	0.287963	0.995514
Z0004	132.074	-0.275101	0.419321	-0.656064	0.511783	0.995514
Z0008	102.698	-0.0854143	0.4452	-0.191856	0.847855	0.995514
Z0014	115.85	-0.154752	0.431073	-0.358992	0.719601	0.995514
Z0015	29.6778	0.355123	0.60664	0.585393	0.558283	0.995514
Z0018	41.4107	-0.0419909	0.570293	-0.0736304	0.941304	0.995514
Z0027	123.966	-0.0922597	0.424147	-0.217518	0.827805	0.995514
Z0029	86.2003	-0.30235	0.466811	-0.647693	0.517184	0.995514
Z0030	292.32	0.00583053	0.332623	0.0175289	0.986015	0.995514
Z0031	38.7095	0.0459996	0.577215	0.0796924	0.936482	0.995514
Z0034	78.1178	-0.503045	0.489261	-1.02817	0.303868	0.995514
Z0058	84.2269	-0.0787316	0.471351	-0.167034	0.867344	0.995514
Z0059	74.8333	0.158933	0.489625	0.324602	0.745482	0.995514
Z0060	143.237	0.0594223	0.417623	0.142287	0.886853	0.995514
Z0061	139.004	0.166247	0.412678	0.402849	0.687059	0.995514
Z0062	246.55	0.351133	0.349908	1.0035	0.315619	0.995514
Z0063	306.482	-0.0503836	0.328524	-0.153363	0.878112	0.995514
Z0064	28.6925	0.315572	0.613395	0.514467	0.606925	0.995514
Z0065	29.9464	-0.0395442	0.606783	-0.0651703	0.948038	0.995514
Z0067	46.3663	-0.086943	0.551078	-0.157769	0.874639	0.995514
Z0068	30.112	-0.110596	0.604224	-0.183038	0.854768	0.995514
Z0079	42.9664	0.562419	0.567642	0.990798	0.321784	0.995514
Z0080	53.9004	0.376673	0.540233	0.697242	0.485651	0.995514
Z0081	144.079	0.575585	0.41242	1.39563	0.162827	0.995514
Z0082	107.811	0.419731	0.4511	0.930461	0.352133	0.995514
Z0087	52.3253	-0.39623	0.533648	-0.742493	0.457789	0.995514
Z0090	53.5749	-0.109337	0.533177	-0.205066	0.837521	0.995514
Z0091	78.147	-0.454946	0.486446	-0.935244	0.349663	0.995514
Z0092	99.2383	0.0282591	0.4506	0.0627143	0.949994	0.995514
Z0093	39.3162	0.213483	0.574014	0.371913	0.709957	0.995514
Z0094	148.865	-0.0125275	0.400166	-0.0313058	0.975026	0.995514
Z0095	151.374	-0.0636931	0.398308	-0.159909	0.872953	0.995514
Z0096	131.3	0.235006	0.417061	0.563481	0.573107	0.995514
Z0097	138.408	0.42566	0.419249	1.01529	0.309967	0.995514
Z0098	181.834	0.280476	0.387798	0.723253	0.469524	0.995514
Z0099	194.695	0.267419	0.377034	0.709272	0.478156	0.995514
Z0100	104.186	0.00758504	0.463854	0.0163522	0.986953	0.995514
Z0101	164.043	0.445107	0.393893	1.13002	0.258467	0.995514
Z0102	156.95	0.19563	0.397656	0.491957	0.62275	0.995514
Z0103	168.135	0.179841	0.388195	0.463276	0.643167	0.995514
Z0104	213.18	0.0778492	0.367216	0.211998	0.832108	0.995514
Z0105	147.709	0.236969	0.404855	0.585317	0.558335	0.995514
Z0107	76.3529	0.395143	0.493129	0.801296	0.42296	0.995514
Z0108	402.223	-0.0177867	0.311606	-0.0570806	0.954481	0.995514
Z0114	48.0377	-0.344217	0.547735	-0.628437	0.529718	0.995514
Z0119	30.4543	0.222993	0.602802	0.369927	0.711437	0.995514
Z0121	28.0553	-0.385206	0.60741	-0.634178	0.525965	0.995514
Z0123	108.959	-0.115717	0.439802	-0.263112	0.792464	0.995514
Z0124	899.9	-0.34331	0.265556	-1.2928	0.196081	0.995514
Z0126	508.353	-0.0574503	0.293046	-0.196045	0.844575	0.995514
Z0128	698.35	0.150997	0.276959	0.545198	0.585617	0.995514
Z0129	28.2849	-0.207027	0.608521	-0.340213	0.733696	0.995514
Z0130	31.6039	-0.177481	0.606071	-0.292838	0.769646	0.995514
Z0131	40.0927	0.111584	0.574832	0.194115	0.846086	0.995514
Z0132	35.2456	0.683689	0.598285	1.14275	0.253143	0.995514
Z0136	29.9325	0.2001	0.605944	0.330229	0.741227	0.995514
Z0137	83.5157	0.0469807	0.473611	0.099197	0.920982	0.995514
Z0138	47.865	-0.0291677	0.549902	-0.0530416	0.957699	0.995514
Z0141	47.3182	-0.212086	0.550477	-0.385277	0.700032	0.995514
Z0142	37.1175	-0.149385	0.57823	-0.258348	0.796138	0.995514
Z0144	114.45	0.171783	0.433591	0.396188	0.691966	0.995514
Z0145	46.1728	-0.0951559	0.551686	-0.172482	0.863059	0.995514
Z0146	118.219	0.0664652	0.429618	0.154708	0.877052	0.995514
Z0148	32.9551	-0.0574445	0.592154	-0.0970094	0.922719	0.995514
Z0150	32.8159	0.168259	0.595108	0.282737	0.777378	0.995514
Z0154	69.143	-0.107047	0.499077	-0.21449	0.830165	0.995514
Z0156	33.7218	0.367834	0.593597	0.61967	0.535475	0.995514
Z0159	38.9267	-0.568871	0.570704	-0.996788	0.318868	0.995514
Z0160	93.5899	-0.446577	0.456073	-0.979179	0.327492	0.995514
Z0162	47.0786	0.484229	0.554708	0.872943	0.382694	0.995514
Z0163	59.1984	0.160451	0.521591	0.307619	0.758372	0.995514
Z0164	71.0187	0.559121	0.500754	1.11656	0.264183	0.995514
Z0167	42.1328	0.59665	0.574041	1.03939	0.298625	0.995514
Z0171	45.3698	0.286667	0.564358	0.507952	0.611487	0.995514
Z0174	243.988	0.347583	0.354746	0.979809	0.32718	0.995514
Z0175	55.7167	-0.48704	0.540905	-0.900417	0.367898	0.995514
Z0176	67.7555	0.0270701	0.501656	0.0539615	0.956966	0.995514
Z0178	45.0971	-0.0180225	0.555108	-0.0324667	0.9741	0.995514
Z0180	469.303	0.0362201	0.299678	0.120863	0.903799	0.995514
Z0182	48.8725	0.286311	0.548418	0.522067	0.601623	0.995514
Z0183	101.258	0.0969624	0.448444	0.21622	0.828816	0.995514
Z0184	59.8135	-0.0091829	0.519657	-0.0176711	0.985901	0.995514
Z0185	172.808	-0.0880508	0.383008	-0.229893	0.818175	0.995514
Z0186	113.21	0.209854	0.435094	0.482319	0.629579	0.995514
Z0187	359.976	0.138021	0.32274	0.427655	0.668902	0.995514
Z0190	178.241	0.0992427	0.38075	0.26065	0.794362	0.995514
Z0192	94.1978	0.0279463	0.457398	0.0610985	0.951281	0.995514
Z0193	91.4464	0.614598	0.467903	1.31352	0.189009	0.995514
Z0194	78.6032	0.241801	0.483378	0.500231	0.616913	0.995514
Z0195	80.1758	0.0796673	0.481497	0.165458	0.868584	0.995514
Z0196	359.958	0.228434	0.321053	0.711516	0.476764	0.995514
Z0198	40.5728	0.260163	0.570545	0.455991	0.648397	0.995514
Z0200	27.9133	0.0149181	0.609836	0.0244625	0.980484	0.995514
Z0206	48.3283	0.392284	0.551071	0.711858	0.476553	0.995514
Z0209	35.8426	0.802976	0.591639	1.35721	0.174716	0.995514
Z0217	45.9292	0.372197	0.561614	0.662727	0.507506	0.995514
Z0226	460.789	0.103944	0.334468	0.310774	0.755972	0.995514
Z0229	42.7438	0.0775861	0.562577	0.137912	0.89031	0.995514
Z0230	34.7405	0.756759	0.595244	1.27134	0.203607	0.995514
Z0232	53.3994	0.30958	0.537093	0.576398	0.564346	0.995514
Z0233	30.9401	-0.450615	0.598182	-0.753308	0.451265	0.995514
Z0235	50.3921	0.280446	0.544463	0.515087	0.606492	0.995514
Z0268	63.1229	-0.0607398	0.516372	-0.117628	0.906362	0.995514
Z0269	144.407	-0.458559	0.403454	-1.13658	0.255713	0.995514
Z0271	36.4872	-0.474681	0.590257	-0.804194	0.421285	0.995514
Z0272	49.3319	-0.589616	0.548723	-1.07452	0.282589	0.995514
Z0275	31.0416	-0.13597	0.604346	-0.224987	0.821989	0.995514
Z0277	31.0708	0.319066	0.607535	0.525182	0.599457	0.995514
Z0278	47.0956	-0.593755	0.546942	-1.08559	0.27766	0.995514
Z0282	60.6845	0.686201	0.523727	1.31023	0.190119	0.995514
Z0298	103.388	0.256924	0.447809	0.573735	0.566147	0.995514
Z0301	87.7477	-0.0754211	0.470992	-0.160132	0.872777	0.995514
Z0303	29.8685	-0.0544007	0.602662	-0.0902673	0.928075	0.995514
Z0304	35.3362	-0.0886327	0.584616	-0.151608	0.879496	0.995514
Z0307	62.963	-0.488909	0.511601	-0.955645	0.339251	0.995514
Z0309	48.6249	-0.212748	0.552197	-0.385274	0.700034	0.995514
Z0358	28.218	0.283656	0.611595	0.463797	0.642793	0.995514
Z0367	32.4429	0.484292	0.598258	0.809504	0.418225	0.995514
Z0402	53.3007	0.0420458	0.536137	0.0784237	0.937491	0.995514
Z0440	115.384	0.272613	0.433272	0.629197	0.52922	0.995514
Z0441	58.4637	-0.194404	0.520886	-0.373218	0.708987	0.995514
Z0456	28.4435	-0.435111	0.605952	-0.718062	0.472719	0.995514
Z0465	35.2331	0.76236	0.59852	1.27374	0.202755	0.995514
Z0467	39.5347	-0.0409122	0.574279	-0.0712409	0.943206	0.995514
Z0469	34.6098	-0.0511869	0.587069	-0.0871907	0.93052	0.995514
Z0474	35.6035	-0.41758	0.589167	-0.708762	0.478472	0.995514
Z0475	31.6123	-0.200792	0.604237	-0.332306	0.739658	0.995514
Z0477	48.3257	-0.290311	0.545427	-0.532264	0.594543	0.995514
Z0495	27.5166	-0.0105027	0.610704	-0.0171976	0.986279	0.995514
Z0499	122.513	0.0788568	0.428377	0.184083	0.853948	0.995514
Z0500	49.0338	0.481422	0.559294	0.860767	0.389366	0.995514
Z0501	33.1861	0.0331918	0.593848	0.0558928	0.955427	0.995514
Z0504	29.366	0.534857	0.608705	0.87868	0.379575	0.995514
Z0506	74.4519	0.586471	0.494687	1.18554	0.235804	0.995514
Z0507	266.967	0.123303	0.341114	0.36147	0.717748	0.995514
Z0508	104.808	-0.300682	0.442657	-0.679265	0.49697	0.995514
Z0511	37.4293	-0.269664	0.581157	-0.464012	0.642639	0.995514
Z0512	45.3809	0.225568	0.56233	0.401132	0.688323	0.995514
Z0515	34.8518	0.497136	0.594712	0.835927	0.403196	0.995514
Z0516	50.2392	-0.159077	0.545551	-0.29159	0.7706	0.995514
Z0518	45.4617	-0.287518	0.552443	-0.520448	0.602751	0.995514
Z0519	37.8119	-0.0566927	0.578493	-0.0980007	0.921932	0.995514
Z0523	71.1817	-0.0114029	0.494478	-0.0230604	0.981602	0.995514
Z0524	48.3577	-0.0168842	0.546147	-0.0309151	0.975337	0.995514
Z0526	65.0585	0.272874	0.509871	0.535182	0.592524	0.995514
Z0531	192.942	0.390501	0.378681	1.03121	0.302441	0.995514
Z0532	96.5468	0.302572	0.456545	0.662742	0.507496	0.995514
Z0534	525.517	0.430219	0.309081	1.39193	0.163944	0.995514
Z0537	78.1581	-0.29431	0.484563	-0.607371	0.543605	0.995514
Z0541	209.921	-0.0618999	0.362708	-0.17066	0.864491	0.995514
Z0542	134.733	-0.231504	0.410524	-0.563923	0.572807	0.995514
Z0545	278.97	0.159585	0.337552	0.47277	0.636377	0.995514
Z0547	63.0156	0.314222	0.514259	0.611019	0.541187	0.995514
Z0548	133.935	0.535209	0.418754	1.2781	0.201215	0.995514
Z0557	57.3196	0.65942	0.534277	1.23423	0.217118	0.995514
Z0559	49.8981	0.252599	0.551444	0.458069	0.646903	0.995514
Z0562	45.267	-0.621165	0.551641	-1.12603	0.260153	0.995514
Z0567	46.2702	0.10452	0.633256	0.165052	0.868903	0.995514
Z0568	41.3021	0.087789	0.566929	0.15485	0.87694	0.995514
Z0569	75.5487	-0.0978085	0.486192	-0.201172	0.840564	0.995514
Z0570	68.0616	0.1693	0.513543	0.329671	0.741649	0.995514
Z0571	165.982	-0.0183286	0.389255	-0.0470865	0.962444	0.995514
Z0573	193.825	-0.187738	0.379959	-0.494102	0.621234	0.995514
Z0574	270.158	0.0610534	0.340999	0.179043	0.857904	0.995514
Z0576	356.693	0.438552	0.3265	1.34319	0.179209	0.995514
Z0578	156.936	0.259272	0.39746	0.652322	0.514194	0.995514
Z0579	51.0824	0.129403	0.5402	0.239546	0.810682	0.995514
Z0581	101.575	-0.0414999	0.456784	-0.0908525	0.92761	0.995514
Z0586	40.4546	-0.0657692	0.573235	-0.114733	0.908656	0.995514
Z0587	131.992	0.320018	0.418057	0.76549	0.44398	0.995514
Z0588	32.4138	-0.0825349	0.593759	-0.139004	0.889447	0.995514
Z0590	50.3631	-0.464323	0.538822	-0.861738	0.388832	0.995514
Z0591	49.9036	0.509984	0.552628	0.922833	0.356094	0.995514
Z0596	37.1856	0.351039	0.584141	0.600949	0.547874	0.995514
Z0597	81.2529	0.0382457	0.483844	0.0790455	0.936996	0.995514
Z0599	35.3474	-0.155002	0.58502	-0.264952	0.791046	0.995514
Z0601	105.082	0.439914	0.456061	0.964593	0.334749	0.995514
Z0602	122.074	-0.174147	0.422796	-0.411895	0.680417	0.995514
Z0604	118.078	0.370441	0.431551	0.858394	0.390675	0.995514
Z0606	33.8973	-0.221658	0.589458	-0.376037	0.706889	0.995514
Z0608	30.1592	0.566342	0.611862	0.925604	0.354652	0.995514
Z0645	34.2327	-0.0700467	0.587833	-0.119161	0.905148	0.995514
Z0647	40.858	0.561697	0.579805	0.968768	0.332661	0.995514
Z0648	33.3476	-0.318039	0.590519	-0.538574	0.590181	0.995514
Z0649	34.0864	0.553633	0.594219	0.931698	0.351492	0.995514
Z0684	32.8744	0.173481	0.601569	0.28838	0.773056	0.995514
Z0702	52.1125	-0.741294	0.534855	-1.38597	0.165756	0.995514
Z0714	28.3613	0.374014	0.615628	0.607533	0.543497	0.995514
Z0725	43.8418	0.311221	0.56154	0.554229	0.579422	0.995514
Z0729	32.6099	0.318341	0.59595	0.534174	0.593221	0.995514
Z0732	46.3579	-0.144151	0.550765	-0.261729	0.79353	0.995514
Z0733	34.2993	0.561449	0.595956	0.942098	0.346143	0.995514
Z0751	40.6314	-0.255637	0.582568	-0.43881	0.660799	0.995514
Z0769	583.899	0.0133392	0.291015	0.0458368	0.96344	0.995514
Z0775	27.7617	-0.681311	0.6143	-1.10909	0.267393	0.995514
Z0777	67.825	0.296626	0.507819	0.584117	0.559141	0.995514
Z0778	99.8048	-0.0807437	0.44897	-0.179842	0.857276	0.995514
Z0780	91.3853	0.167512	0.466063	0.359419	0.719282	0.995514
Z0781	160.737	0.256055	0.396233	0.646224	0.518134	0.995514
Z0782	50.1446	-0.275556	0.54022	-0.510082	0.609994	0.995514
Z0783	42.4711	0.120699	0.571841	0.211072	0.832831	0.995514
Z0786	42.8551	0.266955	0.568851	0.469289	0.638863	0.995514
Z0787	55.8668	0.331888	0.53448	0.620955	0.534629	0.995514
Z0788	62.054	0.149893	0.522295	0.286989	0.77412	0.995514
Z0789	201.835	0.0324634	0.368025	0.08821	0.92971	0.995514
Z0806	90.4599	0.0803679	0.468519	0.171536	0.863802	0.995514
Z0807	142.379	-0.271505	0.411488	-0.659812	0.509374	0.995514
Z0809	34.312	-0.12491	0.59515	-0.20988	0.833761	0.995514
Z0810	37.6213	-0.19654	0.579335	-0.339251	0.734421	0.995514
Z0816	29.5247	0.263	0.605565	0.434306	0.664066	0.995514
Z0817	44.6168	0.770175	0.56664	1.3592	0.174085	0.995514
Z0819	60.3909	0.455448	0.5244	0.868514	0.385113	0.995514
Z0820	34.6612	0.326895	0.593173	0.551096	0.581568	0.995514
Z0821	106.977	0.47577	0.447367	1.06349	0.28756	0.995514
Z0826	48.7027	0.535022	0.55121	0.970632	0.331731	0.995514
Z0827	83.8443	-0.422642	0.469883	-0.899462	0.368406	0.995514
Z0836	54.3445	-0.275733	0.529301	-0.520938	0.60241	0.995514
Z0837	89.419	-0.00544228	0.465534	-0.0116904	0.990673	0.995514
Z0847	34.024	-0.292616	0.588097	-0.497564	0.618791	0.995514
Z0860	46.504	0.206556	0.555031	0.372152	0.70978	0.995514
Z0861	61.7522	-0.440483	0.511081	-0.861865	0.388762	0.995514
Z0862	31.3673	0.0246511	0.599165	0.0411425	0.967182	0.995514
Z0863	33.3656	0.271735	0.594413	0.457147	0.647565	0.995514
Z0864	35.8636	0.145134	0.584062	0.24849	0.803755	0.995514
Z0873	226.518	0.101737	0.356997	0.284979	0.77566	0.995514
Z0875	42.0772	0.435057	0.580515	0.749432	0.453597	0.995514
Z0877	93.1901	0.524376	0.467896	1.12071	0.262411	0.995514
Z0904	65.668	0.28999	0.514091	0.564083	0.572698	0.995514
Z0905	136.448	-0.0927246	0.411413	-0.225381	0.821683	0.995514
Z0906	94.4734	0.126607	0.460479	0.274947	0.783357	0.995514
Z0907	271.36	0.132344	0.344761	0.383871	0.701074	0.995514
Z0908	312.689	0.11427	0.335616	0.34048	0.733495	0.995514
Z0909	228.355	0.117797	0.355849	0.33103	0.740622	0.995514
Z0910	165.189	0.10605	0.389107	0.272549	0.7852	0.995514
Z0911	88.7635	0.190567	0.4666	0.408417	0.682967	0.995514
Z0912	45.847	0.657521	0.560092	1.17395	0.240415	0.995514
Z0913	39.9284	0.608367	0.580367	1.04824	0.294526	0.995514
Z0919	27.3788	0.161151	0.612817	0.262968	0.792575	0.995514
Z0924	91.7334	-0.237275	0.464247	-0.511097	0.609283	0.995514
Z0925	112.855	0.147533	0.434998	0.339157	0.734491	0.995514
Z0938	31.2448	-0.122391	0.607665	-0.201412	0.840377	0.995514
Z0957	50.999	-0.32701	0.550044	-0.594516	0.552167	0.995514
Z0998	28.7927	0.71184	0.612117	1.16292	0.244864	0.995514
Z1000	30.5851	0.488744	0.604797	0.808112	0.419026	0.995514
Z1010	29.8323	0.356898	0.608351	0.586665	0.557429	0.995514
Z1012	32.1896	0.553664	0.60216	0.919463	0.357853	0.995514
Z1017	166.447	-0.163875	0.386554	-0.423938	0.671611	0.995514
Z1019	27.9439	-0.0615138	0.612255	-0.100471	0.91997	0.995514
Z1020	65.8267	0.099663	0.513164	0.194213	0.846009	0.995514
Z1021	38.7319	-0.519222	0.572046	-0.907657	0.364059	0.995514
Z1031	97.4476	-0.559371	0.449846	-1.24347	0.213694	0.995514
Z1032	79.2214	-0.508544	0.484508	-1.04961	0.293898	0.995514
Z1036	88.3197	-0.095233	0.46732	-0.203785	0.838521	0.995514
Z1041	65.1645	-0.338883	0.505204	-0.670783	0.502359	0.995514
Z1042	41.3257	0.359807	0.569854	0.631402	0.527777	0.995514
Z1051	47.7775	-0.415851	0.546609	-0.760784	0.446786	0.995514
Z1053	32.4498	0.670512	0.600341	1.11689	0.264043	0.995514
Z1066	30.3946	-0.259875	0.600943	-0.432445	0.665418	0.995514
Z1074	57.7789	0.437461	0.527057	0.830007	0.406535	0.995514
Z1081	44.61	0.149399	0.560399	0.266594	0.789782	0.995514
Z1082	46.6348	0.043969	0.558057	0.0787894	0.9372	0.995514
Z1083	30.4571	0.0596258	0.602026	0.099042	0.921105	0.995514
Z1084	30.8871	0.310156	0.608463	0.509737	0.610236	0.995514
Z1089	80.5824	-0.636651	0.474351	-1.34215	0.179546	0.995514
Z1091	78.8008	0.129284	0.481995	0.268226	0.788525	0.995514
Z1092	60.3576	0.24696	0.520238	0.474705	0.634997	0.995514
Z1093	136	-0.363724	0.408714	-0.889924	0.373507	0.995514
Z1116	36.8642	-0.100256	0.58703	-0.170786	0.864392	0.995514
Z1131	42.3806	-0.12023	0.562233	-0.213843	0.830669	0.995514
Z1134	29.7377	-0.282625	0.603891	-0.468007	0.639779	0.995514
Z1140	27.3524	-0.0166076	0.611028	-0.0271798	0.978316	0.995514
Z1145	35.1692	0.0464128	0.586691	0.0791094	0.936946	0.995514
Z1153	53.9325	0.268481	0.535993	0.500904	0.616439	0.995514
Z1171	36.1906	0.228266	0.585025	0.390182	0.696402	0.995514
Z1172	65.7463	-0.637326	0.502091	-1.26934	0.204318	0.995514
Z1174	29.117	0.325455	0.609523	0.53395	0.593376	0.995514
Z1228	43.8641	-0.233229	0.558936	-0.417273	0.676479	0.995514
Z1230	34.2506	0.559728	0.593168	0.943625	0.345361	0.995514
Z1231	46.3175	0.324404	0.557183	0.582222	0.560417	0.995514
Z1235	515.364	0.0483244	0.293106	0.16487	0.869046	0.995514
Z1237	117.822	-0.297	0.429209	-0.691972	0.488955	0.995514
Z1238	80.7563	-0.399547	0.47513	-0.840922	0.400392	0.995514
Z1239	240.785	-0.253055	0.359963	-0.703002	0.482054	0.995514
Z1244	49.2762	-0.354165	0.542034	-0.653399	0.513499	0.995514
Z1245	28.1109	-0.214662	0.609831	-0.352002	0.724836	0.995514
Z1248	176.285	-0.139955	0.384058	-0.364413	0.71555	0.995514
Z1250	36.7291	0.402296	0.58532	0.687309	0.491888	0.995514
Z1251	43.8056	0.176846	0.561085	0.315185	0.752621	0.995514
Z1253	144.621	-0.217764	0.404705	-0.538081	0.590521	0.995514
Z1254	93.2167	0.143462	0.465968	0.307879	0.758175	0.995514
Z1256	91.8405	-0.0510496	0.46013	-0.110946	0.911659	0.995514
Z1257	822.849	-0.072553	0.274292	-0.26451	0.791387	0.995514
Z1260	68.4472	-0.123609	0.499085	-0.247672	0.804388	0.995514
Z1269	88.637	-0.242404	0.467144	-0.518907	0.603826	0.995514
Z1270	59.641	-0.0598709	0.520515	-0.115022	0.908427	0.995514
Z1271	246.313	-0.0902362	0.352303	-0.256132	0.797849	0.995514
Z1273	63.6167	0.329663	0.538788	0.61186	0.54063	0.995514
Z1276	245.434	-0.0190275	0.351948	-0.0540634	0.956885	0.995514
Z1278	146.626	0.386576	0.406894	0.950067	0.342078	0.995514
Z1279	58.4022	0.688227	0.531716	1.29435	0.195544	0.995514
Z1280	146.372	-0.356079	0.406799	-0.875319	0.3814	0.995514
Z1294	30.4237	0.304102	0.602991	0.504322	0.614035	0.995514
Z1295	48.0291	0.387748	0.551298	0.703336	0.481846	0.995514
Z1297	53.2674	-0.164455	0.532887	-0.308612	0.757617	0.995514
Z1298	79.6582	-0.0414993	0.479786	-0.0864955	0.931073	0.995514
Z1299	90.382	0.0750265	0.478499	0.156795	0.875406	0.995514
Z1300	41.6083	-0.215326	0.566564	-0.380057	0.703903	0.995514
Z1301	73.4432	-0.231607	0.494412	-0.468449	0.639463	0.995514
Z1303	37.0173	0.0572395	0.584817	0.0978758	0.922031	0.995514
Z1304	42.2276	-0.182425	0.563384	-0.323803	0.746087	0.995514
Z1305	71.5352	0.120077	0.494975	0.242591	0.808322	0.995514
Z1307	523.211	-0.180423	0.297689	-0.606079	0.544463	0.995514
Z1308	63.2452	0.423473	0.515148	0.822042	0.411053	0.995514
Z1322	98.3575	-0.167727	0.450348	-0.372438	0.709567	0.995514
Z1332	54.2999	-0.086005	0.531516	-0.161811	0.871455	0.995514
Z1333	83.7035	0.197364	0.474692	0.415772	0.677577	0.995514
Z1341	122.123	0.345989	0.427303	0.809704	0.41811	0.995514
Z1399	41.8198	-0.144166	0.56406	-0.255586	0.798271	0.995514
Z1400	81.6982	0.269292	0.478437	0.562859	0.573531	0.995514
Z1401	204.11	0.212002	0.374226	0.566509	0.571048	0.995514
Z1402	63.5221	0.528835	0.517678	1.02155	0.306994	0.995514
Z1403	81.2791	0.681197	0.490424	1.389	0.164834	0.995514
Z1404	151.669	0.0257636	0.399625	0.0644693	0.948597	0.995514
Z1406	984.501	-0.22087	0.263818	-0.837207	0.402476	0.995514
Z1408	137.194	-0.103531	0.411886	-0.251358	0.801538	0.995514
Z1409	78.1356	0.35695	0.487555	0.732123	0.464093	0.995514
Z1513	86.352	-0.235444	0.467791	-0.503311	0.614746	0.995514
Z1515	29.6792	0.266528	0.605844	0.439929	0.659989	0.995514
Z1520	37.8981	0.534849	0.582591	0.918053	0.358591	0.995514
Z1522	73.3263	-0.39572	0.508396	-0.77837	0.436351	0.995514
Z1570	34.6236	0.246001	0.589559	0.417262	0.676487	0.995514
Z1579	31.8711	-0.538552	0.593704	-0.907106	0.364351	0.995514
Z1584	33.1639	-0.327584	0.590914	-0.554369	0.579327	0.995514
Z1592	58.9174	-0.184101	0.53203	-0.346035	0.729317	0.995514
Z1610	38.9447	-0.0702437	0.572925	-0.122605	0.90242	0.995514
Z1611	61.1955	-0.287999	0.513345	-0.561025	0.574781	0.995514
Z1613	35.442	-0.0924756	0.587668	-0.15736	0.874961	0.995514
Z1667	27.9786	0.193165	0.616865	0.31314	0.754174	0.995514
Z1668	31.1586	-0.215646	0.597348	-0.361005	0.718096	0.995514
Z1683	154.536	0.568579	0.406638	1.39824	0.16204	0.995514
Z1692	60.4592	0.0504522	0.518079	0.0973831	0.922422	0.995514
Z1693	30.9679	0.160645	0.600084	0.267705	0.788927	0.995514
Z1697	170.754	-0.429696	0.382623	-1.12303	0.261426	0.995514
Z1698	29.3118	0.24827	0.607228	0.408858	0.682644	0.995514
Z1699	40.1903	-0.391892	0.567588	-0.690452	0.48991	0.995514
Z1700	60.1728	-0.652478	0.517606	-1.26057	0.207464	0.995514
Z1722	416.905	-0.140535	0.305202	-0.460466	0.645182	0.995514
Z1724	61.5769	-0.695278	0.510736	-1.36133	0.173411	0.995514
Z1728	53.3729	0.60464	0.542674	1.11418	0.2652	0.995514
Z1729	117.176	0.214735	0.430886	0.498357	0.618232	0.995514
Z1731	121.72	0.48241	0.428767	1.12511	0.260542	0.995514
Z1732	104.686	0.21793	0.4452	0.48951	0.624481	0.995514
Z1733	142.793	0.243824	0.407961	0.597663	0.550065	0.995514
Z1734	181.049	0.182096	0.381012	0.477928	0.632702	0.995514
Z1735	28.8206	0.144952	0.607559	0.238581	0.81143	0.995514
Z1736	46.0753	0.389344	0.55945	0.695941	0.486466	0.995514
Z1738	36.8794	0.649181	0.590529	1.09932	0.271628	0.995514
Z1739	57.5591	-0.0342284	0.524142	-0.0653037	0.947932	0.995514
Z1740	64.3237	0.253563	0.510874	0.496332	0.61966	0.995514
Z1742	43.7206	0.587687	0.56786	1.03492	0.300708	0.995514
Z1743	34.8546	0.33472	0.593968	0.563532	0.573073	0.995514
Z1744	56.1897	0.18044	0.529255	0.340933	0.733154	0.995514
Z1746	92.9689	0.479628	0.471155	1.01798	0.308685	0.995514
Z1747	36.224	0.550676	0.586808	0.938427	0.348025	0.995514
Z1748	79.1253	-0.508751	0.477356	-1.06577	0.286528	0.995514
Z1752	84.59	0.0760069	0.489129	0.155392	0.876512	0.995514
Z1754	43.7625	-0.0733769	0.563449	-0.130228	0.896386	0.995514
Z1757	80.944	-0.0113881	0.477305	-0.0238593	0.980965	0.995514
Z1758	38.2962	-0.0231167	0.582019	-0.0397181	0.968318	0.995514
Z1759	80.3079	0.434066	0.489327	0.887066	0.375043	0.995514
Z1760	52.2919	-0.252677	0.536732	-0.47077	0.637805	0.995514
Z1761	28.8053	-0.10486	0.605783	-0.173099	0.862574	0.995514
Z1762	28.6077	0.130573	0.607796	0.21483	0.8299	0.995514
Z1770	54.7689	-0.206865	0.534036	-0.387362	0.698488	0.995514
Z1783	47.9416	-0.0360249	0.550123	-0.0654851	0.947788	0.995514
Z1825	37.148	0.272756	0.581319	0.469201	0.638926	0.995514
Z1829	55.3451	-0.104934	0.533066	-0.196849	0.843946	0.995514
Z1830	28.8109	-0.413048	0.605015	-0.682708	0.494792	0.995514
Z1831	61.0868	0.121062	0.517963	0.233727	0.815197	0.995514
Z1862	60.6514	-0.216885	0.515039	-0.421104	0.673679	0.995514
Z1865	222.91	0.411138	0.360794	1.13953	0.25448	0.995514
Z1929	42.4306	0.66757	0.582839	1.14538	0.252053	0.995514
Z1937	61.7591	-0.355007	0.5115	-0.694051	0.487651	0.995514
Z1938	47.0371	-0.232686	0.55122	-0.422129	0.672931	0.995514
Z1954	70.4873	-0.0672826	0.496203	-0.135595	0.892141	0.995514
Z1972	40.4937	-0.556334	0.573039	-0.970848	0.331624	0.995514
Z1974	48.0335	-0.5492	0.547282	-1.0035	0.315618	0.995514
Z1978	53.4067	-0.641949	0.530044	-1.21113	0.225847	0.995514
Z1982	81.4573	0.504924	0.483144	1.04508	0.295986	0.995514
Z1984	27.4679	0.63488	0.619115	1.02546	0.305144	0.995514
Z1991	92.0394	0.0513549	0.460971	0.111406	0.911295	0.995514
Z1993	44.1091	-0.323093	0.568298	-0.568527	0.569678	0.995514
Z1995	34.55	-0.469921	0.587258	-0.800194	0.423598	0.995514
Z2010	33.6356	0.272419	0.59533	0.457594	0.647244	0.995514
Z2012	72.0015	-0.230839	0.496297	-0.465123	0.641843	0.995514
Z2013	288.809	-0.163324	0.3334	-0.489873	0.624224	0.995514
Z2016	73.4295	-0.632408	0.494515	-1.27885	0.200951	0.995514
Z2019	361.745	0.0816495	0.3238	0.25216	0.800917	0.995514
Z2020	77.856	0.0293262	0.483136	0.0606996	0.951598	0.995514
Z2021	88.8999	-0.0391993	0.476337	-0.0822932	0.934414	0.995514
Z2022	101.607	0.0721966	0.447766	0.161237	0.871906	0.995514
Z2023	114.03	0.248149	0.437164	0.567633	0.570284	0.995514
Z2026	35.6522	-0.414681	0.582349	-0.712084	0.476413	0.995514
Z2028	27.4945	-0.419118	0.610514	-0.686501	0.492397	0.995514
Z2078	31.0263	0.168676	0.602909	0.27977	0.779654	0.995514
Z2082	29.6681	0.352868	0.6073	0.581045	0.56121	0.995514
Z2090	40.4379	-0.191184	0.570871	-0.3349	0.737701	0.995514
Z2104	39.8369	-0.584712	0.567799	-1.02979	0.30311	0.995514
Z2130	40.9529	-0.294381	0.56632	-0.519814	0.603193	0.995514
Z2140	31.8433	-0.613503	0.594872	-1.03132	0.302391	0.995514
Z2142	27.4791	-0.100716	0.613414	-0.164189	0.869582	0.995514
Z2157	36.7738	-0.356911	0.5784	-0.617067	0.537191	0.995514
Z2163	28.3043	-0.201592	0.610762	-0.330067	0.74135	0.995514
Z2164	63.4609	0.268176	0.52127	0.514466	0.606926	0.995514
Z2280	34.0921	-0.278004	0.590189	-0.471042	0.637611	0.995514
Z2294	86.4467	-0.605676	0.469109	-1.29112	0.196662	0.995514
Z2299	52.3223	0.454236	0.540986	0.839644	0.401108	0.995514
Z2313	95.2933	-0.434123	0.453849	-0.956536	0.338802	0.995514
Z2317	30.2233	0.122898	0.602951	0.203827	0.838489	0.995514
Z2318	33.7582	-0.483565	0.596674	-0.810434	0.417691	0.995514
Z2319	27.9536	-0.0595242	0.61334	-0.0970492	0.922687	0.995514
Z2320	206.053	0.041981	0.367691	0.114175	0.909099	0.995514
Z2323	40.7315	0.0631159	0.568879	0.110948	0.911658	0.995514
Z2328	30.9415	-0.522273	0.597841	-0.873599	0.382337	0.995514
Z2386	72.1865	-0.212965	0.499284	-0.426541	0.669714	0.995514
Z2387	38.8416	0.268757	0.581338	0.462307	0.643861	0.995514
Z2389	41.476	0.0936817	0.566428	0.16539	0.868637	0.995514
Z2417	40.7691	0.133794	0.569095	0.2351	0.814131	0.995514
Z2433	68.475	-0.0800179	0.499348	-0.160245	0.872688	0.995514
Z2435	74.3727	0.0225137	0.491904	0.0457684	0.963495	0.995514
Z2436	30.9958	-0.293603	0.598658	-0.490436	0.623826	0.995514
Z2438	47.474	-0.263161	0.547718	-0.480469	0.630894	0.995514
Z2452	56.3987	-0.648931	0.531229	-1.22157	0.221872	0.995514
Z2454	36.785	-0.417816	0.578808	-0.721856	0.470383	0.995514
Z2486	45.4284	-0.509377	0.552351	-0.922197	0.356426	0.995514
Z2487	51.7102	-0.224335	0.543443	-0.412803	0.679751	0.995514
Z2489	135.921	-0.465395	0.412643	-1.12784	0.259388	0.995514
Z2490	158.268	-0.109651	0.39899	-0.274821	0.783454	0.995514
Z2491	265.146	-0.341253	0.345011	-0.989107	0.322611	0.995514
Z2492	60.1893	-0.267032	0.519272	-0.514244	0.607082	0.995514
Z2514	88.2958	0.51179	0.475466	1.0764	0.28175	0.995514
Z2521	48.5289	-0.280886	0.544041	-0.516296	0.605648	0.995514
Z2526	36.1155	0.160888	0.588422	0.273423	0.784528	0.995514
Z2535	82.6293	-0.0423805	0.475119	-0.0891996	0.928923	0.995514
Z2536	203.127	0.412053	0.371468	1.10926	0.26732	0.995514
Z2538	33.7497	-0.0835406	0.59415	-0.140605	0.888182	0.995514
Z2541	50.1069	0.0365907	0.545734	0.0670486	0.946543	0.995514
Z2542	46.9952	0.277863	0.560363	0.495862	0.619991	0.995514
Z2543	39.6017	-0.479982	0.5737	-0.836643	0.402793	0.995514
Z2565	77.9299	-0.36167	0.482626	-0.749379	0.453629	0.995514
Z6016	29.053	0.159657	0.611561	0.261064	0.794043	0.995514
Z6017	30.8274	-0.582645	0.600928	-0.969576	0.332258	0.995514
Z6020	35.8553	0.0715224	0.583594	0.122555	0.902459	0.995514
Z6021	38.9072	-0.140198	0.573792	-0.244337	0.80697	0.995514
Z6063	106.398	-0.189987	0.444378	-0.427534	0.66899	0.995514
Z6073	35.9999	0.621354	0.590322	1.05257	0.292539	0.995514
Z2592	44.3763	-0.217501	0.555903	-0.391258	0.695607	0.995514
Z2594	48.2171	-0.18066	0.547416	-0.330023	0.741383	0.995514
Z2597	37.4834	0.435976	0.581813	0.74934	0.453652	0.995514
Z2600	64.7387	-0.633855	0.512332	-1.23719	0.216015	0.995514
Z2603	61.7424	-0.140048	0.513023	-0.272986	0.784864	0.995514
Z2605	29.5052	0.259439	0.606014	0.428107	0.668573	0.995514
Z2623	31.3298	-0.568085	0.595489	-0.953982	0.340093	0.995514
Z2634	33.4743	-0.388731	0.589984	-0.658883	0.509971	0.995514
Z2636	83.7257	0.390919	0.477158	0.819266	0.412635	0.995514
Z2639	29.7335	-0.0544991	0.604024	-0.0902266	0.928107	0.995514
Z2642	30.5504	0.215463	0.605751	0.355696	0.722069	0.995514
Z2646	165.804	0.316938	0.391285	0.809994	0.417944	0.995514
Z2648	31.917	-0.384776	0.597255	-0.644241	0.519419	0.995514
Z2650	103.042	-0.387928	0.442986	-0.87571	0.381188	0.995514
Z2654	39.5251	-0.469814	0.572716	-0.820326	0.41203	0.995514
Z2655	44.6684	0.535432	0.566058	0.945897	0.344201	0.995514
Z2657	49.1772	0.474855	0.555067	0.855492	0.392279	0.995514
Z2673	63.0616	0.0806124	0.512324	0.157347	0.874972	0.995514
Z2681	34.5917	-0.124718	0.586344	-0.212705	0.831557	0.995514
Z2686	38.9697	0.132411	0.575057	0.230257	0.817892	0.995514
Z2688	42.0495	-0.420726	0.563592	-0.746507	0.455361	0.995514
Z2693	43.5175	0.110119	0.562798	0.195663	0.844874	0.995514
Z2694	120.308	-0.0773145	0.426093	-0.18145	0.856014	0.995514
Z2695	60.3591	-0.130402	0.518038	-0.251723	0.801255	0.995514
Z2704	60.5066	-0.218236	0.515292	-0.42352	0.671916	0.995514
Z2705	517.25	-0.302108	0.292779	-1.03186	0.302136	0.995514
Z2714	41.1059	-0.232123	0.56539	-0.410554	0.6814	0.995514
Z2715	231.45	-0.363292	0.357659	-1.01575	0.309749	0.995514
Z2735	37.5822	0.366064	0.586732	0.623903	0.532692	0.995514
Z2741	95.5187	-0.482751	0.457089	-1.05614	0.290903	0.995514
Z2742	202.912	-0.220377	0.366382	-0.601495	0.54751	0.995514
Z2745	261.05	0.0778681	0.345133	0.225618	0.821499	0.995514
Z2746	284.686	-0.376777	0.333268	-1.13055	0.258244	0.995514
Z2747	518.425	-0.186847	0.291895	-0.640117	0.522096	0.995514
Z2748	615.257	-0.135728	0.286494	-0.473753	0.635676	0.995514
Z2775	39.4791	-0.176472	0.570613	-0.309268	0.757118	0.995514
Z2793	158.458	0.184412	0.404739	0.455633	0.648654	0.995514
Z2796	67.6929	0.151478	0.50433	0.300355	0.763906	0.995514
Z2797	64.1235	-0.447876	0.506255	-0.884685	0.376326	0.995514
Z2798	46.8799	-0.502893	0.548128	-0.917475	0.358894	0.995514
Z2799	33.4018	-0.0971379	0.597325	-0.162622	0.870816	0.995514
Z2806	34.4025	-0.340421	0.585965	-0.580957	0.561269	0.995514
Z2818	91.3452	-0.429382	0.462212	-0.928972	0.352903	0.995514
Z2822	47.0007	0.470688	0.561324	0.838532	0.401732	0.995514
Z2823	49.6729	-0.679098	0.544619	-1.24692	0.212426	0.995514
Z2848	72.6054	-0.0573568	0.4918	-0.116626	0.907156	0.995514
Z2849	79.5454	0.0982446	0.492698	0.199401	0.841949	0.995514
Z2850	31.1391	-0.219564	0.597433	-0.367512	0.713237	0.995514
Z2851	53.2687	0.144324	0.535039	0.269744	0.787357	0.995514
Z2857	50.196	-0.00704255	0.542018	-0.0129932	0.989633	0.995514
Z2858	188.19	-0.0575495	0.373937	-0.153901	0.877687	0.995514
Z2859	592.158	0.152198	0.28836	0.527807	0.597633	0.995514
Z2866	60.6819	0.0597636	0.516663	0.115672	0.907912	0.995514
Z2868	157.232	-0.130877	0.399838	-0.327326	0.743421	0.995514
Z2869	109.408	0.379863	0.452127	0.840169	0.400814	0.995514
Z2876	210.236	0.093885	0.363951	0.257961	0.796437	0.995514
Z2877	318.634	0.101456	0.326124	0.311098	0.755726	0.995514
Z2878	188.232	-0.446257	0.375273	-1.18915	0.234379	0.995514
Z2879	109.266	-0.0504471	0.43874	-0.114982	0.90846	0.995514
Z2881	28.5214	0.134474	0.614984	0.218663	0.826913	0.995514
Z2888	44.5557	-0.0376209	0.556499	-0.0676027	0.946102	0.995514
Z2896	108.397	-0.252748	0.441807	-0.572078	0.567269	0.995514
Z2897	57.253	-0.134195	0.52344	-0.256371	0.797664	0.995514
Z2899	31.1363	-0.0697857	0.598333	-0.116634	0.90715	0.995514
Z2900	30.8871	0.414218	0.6093	0.679826	0.496615	0.995514
Z2904	73.5001	0.379223	0.494923	0.766226	0.443542	0.995514
Z2907	59.4182	0.270028	0.521456	0.517835	0.604574	0.995514
Z2908	129.815	0.137868	0.418428	0.329489	0.741786	0.995514
Z2909	71.2261	0.422241	0.499394	0.845508	0.397827	0.995514
Z2912	36.8781	0.17758	0.586357	0.302853	0.762002	0.995514
Z2913	28.1219	0.288503	0.612407	0.471096	0.637572	0.995514
Z2916	30.6019	0.0620231	0.600673	0.103256	0.91776	0.995514
Z2919	49.1675	0.128377	0.550978	0.232998	0.815763	0.995514
Z2927	51.7838	0.319572	0.540605	0.591139	0.554428	0.995514
Z2929	34.479	-0.336224	0.601913	-0.558593	0.57644	0.995514
Z2964	52.7636	-0.127079	0.537501	-0.236426	0.813102	0.995514
Z2969	50.0207	-0.324286	0.541491	-0.598876	0.549256	0.995514
Z2981	28.9418	-0.713691	0.605118	-1.17943	0.238229	0.995514
Z2991	34.7099	0.23752	0.593128	0.400453	0.688823	0.995514
Z2993	64.307	0.158454	0.509709	0.310871	0.755899	0.995514
Z2999	31.3867	0.624646	0.604535	1.03327	0.301479	0.995514
Z3001	184.62	-0.198633	0.378252	-0.525133	0.599491	0.995514
Z3002	109.805	0.214352	0.439615	0.487591	0.62584	0.995514
Z3004	97.2955	0.216664	0.455032	0.476151	0.633967	0.995514
Z3010	109.546	0.621065	0.449225	1.38252	0.166811	0.995514
Z3017	32.4347	-0.151825	0.593651	-0.255747	0.798146	0.995514
Z3047	44.1299	-0.0592628	0.561746	-0.105498	0.915981	0.995514
Z3049	38.9517	-0.382115	0.571656	-0.668436	0.503856	0.995514
Z3050	36.4607	-0.168232	0.584405	-0.287869	0.773447	0.995514
Z3060	121.047	-0.170205	0.429516	-0.396271	0.691905	0.995514
Z3061	64.3098	0.398762	0.512187	0.778547	0.436246	0.995514
Z3069	313.659	-0.440056	0.32924	-1.33658	0.181359	0.995514
Z3071	63.9104	0.145675	0.51096	0.285102	0.775566	0.995514
Z3072	38.9767	-0.191895	0.574013	-0.334304	0.73815	0.995514
Z3077	27.9021	0.0978718	0.609908	0.16047	0.872511	0.995514
Z3084	88.1	-0.605429	0.468683	-1.29177	0.196438	0.995514
Z3126	32.7353	-0.216782	0.594706	-0.36452	0.71547	0.995514
Z3130	63.2036	-0.140953	0.509632	-0.276578	0.782104	0.995514
Z3135	113.622	-0.264299	0.433521	-0.609658	0.542088	0.995514
Z3138	36.199	0.305412	0.585159	0.521931	0.601719	0.995514
Z3139	40.2181	-0.327057	0.567882	-0.575924	0.564666	0.995514
Z3140	28.3113	-0.04209	0.611714	-0.0688066	0.945144	0.995514
Z3144	27.8061	0.099957	0.618867	0.161516	0.871687	0.995514
Z3146	41.6737	-0.0852723	0.564907	-0.150949	0.880016	0.995514
Z3150	40.751	0.065913	0.56837	0.115968	0.907678	0.995514
Z3151	61.8594	-0.482435	0.516429	-0.934176	0.350213	0.995514
Z3152	34.408	-0.13344	0.586902	-0.227364	0.820141	0.995514
Z3153	49.983	0.384544	0.545672	0.704718	0.480986	0.995514
Z3156	38.2086	-0.48031	0.57318	-0.837973	0.402046	0.995514
Z3159	86.9602	-0.409952	0.465941	-0.879836	0.378948	0.995514
Z3173	32.5849	0.0748067	0.594478	0.125836	0.899862	0.995514
Z3174	35.7355	0.29316	0.588231	0.498376	0.618219	0.995514
Z3175	90.2483	0.328297	0.466534	0.703693	0.481624	0.995514
Z3176	58.9547	0.642499	0.530693	1.21068	0.226019	0.995514
Z3177	35.5449	0.135758	0.587052	0.231254	0.817118	0.995514
Z3178	37.8955	-0.299715	0.577832	-0.518688	0.603978	0.995514
Z3181	348.025	0.240608	0.320868	0.749866	0.453335	0.995514
Z3183	375.069	0.412391	0.3156	1.30669	0.191319	0.995514
Z3185	215.174	0.500041	0.364392	1.37226	0.169983	0.995514
Z3188	231.395	0.433235	0.364564	1.18836	0.23469	0.995514
Z3189	328.977	-0.174963	0.322887	-0.54187	0.587908	0.995514
Z3192	236.004	-0.394976	0.350076	-1.12826	0.259211	0.995514
Z3194	421.829	0.423242	0.309839	1.36601	0.171937	0.995514
Z3195	607.771	0.0902128	0.283762	0.317917	0.750548	0.995514
Z3196	306.444	-0.196562	0.327815	-0.599612	0.548765	0.995514
Z3197	650.986	-0.308004	0.281707	-1.09335	0.27424	0.995514
Z3198	653.689	-0.357373	0.278963	-1.28108	0.200167	0.995514
Z3199	290.293	0.283308	0.335238	0.845093	0.398059	0.995514
Z3200	398.33	0.0318784	0.312426	0.102035	0.918729	0.995514
Z3201	171.596	-0.0240228	0.398555	-0.0602749	0.951937	0.995514
Z3202	136.793	-0.198446	0.409994	-0.484021	0.628371	0.995514
Z3203	175.622	0.0728511	0.385026	0.189211	0.849928	0.995514
Z3204	113.386	0.1839	0.434663	0.423088	0.672231	0.995514
Z3205	65.2742	0.186661	0.511027	0.365267	0.714912	0.995514
Z3206	60.1781	0.0956641	0.51962	0.184104	0.853932	0.995514
Z3229	52.6913	-0.33441	0.532961	-0.627457	0.53036	0.995514
Z3232	96.3175	-0.415885	0.452011	-0.920076	0.357533	0.995514
Z3233	38.697	-0.189242	0.589301	-0.321129	0.748112	0.995514
Z3234	29.4886	0.0859934	0.605847	0.141939	0.887128	0.995514
Z3281	68.6603	-0.658944	0.497021	-1.32579	0.18491	0.995514
Z3282	107.186	-0.0627782	0.440427	-0.142539	0.886654	0.995514
Z3358	121.103	0.217245	0.428603	0.506867	0.612248	0.995514
Z3360	165.572	-0.0996543	0.387785	-0.256983	0.797192	0.995514
Z3375	87.877	0.308186	0.479787	0.642341	0.520652	0.995514
Z3381	44.1509	-0.509176	0.556857	-0.914375	0.36052	0.995514
Z3382	42.7175	-0.457674	0.560078	-0.817162	0.413836	0.995514
Z3414	27.7421	-0.156336	0.610514	-0.256073	0.797895	0.995514
Z3417	28.7064	0.703806	0.616881	1.14091	0.253907	0.995514
Z3431	28.2556	-0.214285	0.607064	-0.352986	0.724099	0.995514
Z3434	91.8779	0.253705	0.482954	0.52532	0.599361	0.995514
Z3435	73.9857	0.351315	0.496313	0.707851	0.479038	0.995514
Z3436	39.7158	-0.746921	0.574844	-1.29934	0.193826	0.995514
Z3439	136.478	-0.113425	0.413108	-0.274565	0.78365	0.995514
Z3440	83.1676	0.586002	0.479891	1.22111	0.222043	0.995514
Z3441	39.5514	0.0908616	0.576692	0.157557	0.874806	0.995514
Z3442	35.3376	-0.156919	0.584372	-0.268525	0.788295	0.995514
Z3444	31.3228	-0.209994	0.596795	-0.351869	0.724936	0.995514
Z3445	28.808	0.319116	0.608394	0.524522	0.599916	0.995514
Z3447	73.4081	0.565137	0.497235	1.13656	0.255722	0.995514
Z3449	60.7306	0.0643274	0.518884	0.123973	0.901337	0.995514
Z3468	186.554	0.313653	0.377511	0.830843	0.406062	0.995514
Z3469	36.6514	-0.473293	0.585918	-0.80778	0.419217	0.995514
Z3475	152.71	0.0794941	0.397937	0.199765	0.841664	0.995514
Z3476	144.293	-0.364641	0.402479	-0.905989	0.364942	0.995514
Z3477	195.762	-0.449659	0.367995	-1.22192	0.221739	0.995514
Z3484	200.539	0.230502	0.373554	0.617053	0.5372	0.995514
Z3489	128.095	-0.377136	0.417342	-0.903661	0.366175	0.995514
Z3491	57.047	-0.0472763	0.524107	-0.0902034	0.928126	0.995514
Z3507	74.8446	-0.40649	0.48755	-0.83374	0.404427	0.995514
Z3508	113.362	-0.262721	0.444326	-0.591279	0.554333	0.995514
Z3509	174.486	-0.0136824	0.383393	-0.0356877	0.971531	0.995514
Z3510	398.432	0.107792	0.310529	0.347125	0.728497	0.995514
Z3511	664.332	0.00945382	0.280041	0.0337587	0.97307	0.995514
Z3512	358.006	0.117972	0.322225	0.366115	0.714279	0.995514
Z3513	633.232	-0.0115843	0.281805	-0.0411073	0.96721	0.995514
Z3514	291.672	0.231153	0.335877	0.688207	0.491322	0.995514
Z3515	257.11	0.302457	0.346367	0.873225	0.38254	0.995514
Z3516	39.3413	-0.0500715	0.573588	-0.0872953	0.930437	0.995514
Z3517	44.4528	-0.147983	0.562983	-0.262856	0.792662	0.995514
Z3520	32.1731	-0.17326	0.599317	-0.289096	0.772508	0.995514
Z3534	57.1471	0.524181	0.53554	0.978789	0.327684	0.995514
Z3537	126.962	0.460138	0.434103	1.05997	0.289156	0.995514
Z3538	27.8396	-0.242785	0.611971	-0.396726	0.691569	0.995514
Z3539	73.2746	0.515241	0.500191	1.03009	0.302968	0.995514
Z3542	221.243	0.465718	0.361841	1.28708	0.198067	0.995514
Z3544	43.6123	-0.251245	0.559261	-0.449244	0.653255	0.995514
Z3545	83.8859	-0.0154785	0.472792	-0.0327385	0.973883	0.995514
Z3546	36.3994	-0.0451725	0.581041	-0.0777441	0.938032	0.995514
Z3549	81.6553	-0.377776	0.473925	-0.797121	0.425381	0.995514
Z3551	129.475	0.338666	0.420039	0.806273	0.420086	0.995514
Z3553	36.5942	-0.102983	0.580159	-0.177509	0.859109	0.995514
Z3558	52.1972	-0.296987	0.536164	-0.553912	0.579639	0.995514
Z3559	42.5628	0.401823	0.566143	0.709755	0.477856	0.995514
Z3566	30.4585	-0.0189755	0.601772	-0.0315327	0.974845	0.995514
Z3567	65.2257	-0.412904	0.504812	-0.817936	0.413394	0.995514
Z3568	91.3938	-0.031785	0.463582	-0.068564	0.945337	0.995514
Z3569	67.1948	-0.277972	0.500502	-0.555386	0.578631	0.995514
Z3570	76.1471	-0.0902506	0.49162	-0.183578	0.854345	0.995514
Z3576	38.0582	0.236095	0.578349	0.408222	0.683111	0.995514
Z3577	56.0603	0.27155	0.535362	0.507228	0.611995	0.995514
Z3578	77.0236	0.642246	0.491372	1.30705	0.191197	0.995514
Z3579	30.7785	0.499416	0.603766	0.827168	0.408142	0.995514
Z3580	41.3493	0.660232	0.574204	1.14982	0.250217	0.995514
Z3581	49.8578	-0.0162015	0.544625	-0.029748	0.976268	0.995514
Z3582	28.6911	0.406765	0.613693	0.662814	0.50745	0.995514
Z3587	32.6225	0.158572	0.59501	0.266503	0.789852	0.995514
Z3589	45.086	-0.358723	0.55317	-0.648486	0.51667	0.995514
Z3590	54.3111	-0.134317	0.53052	-0.25318	0.800129	0.995514
Z3591	62.8737	0.153947	0.529263	0.29087	0.771151	0.995514
Z3592	71.1663	0.464699	0.499565	0.930208	0.352263	0.995514
Z3593	28.6466	0.137162	0.608486	0.225414	0.821657	0.995514
Z3603	96.0708	0.364899	0.459748	0.793693	0.427374	0.995514
Z3626	27.5166	0.650715	0.615727	1.05682	0.290592	0.995514
Z3631	50.8056	-0.0495943	0.546606	-0.0907313	0.927706	0.995514
Z3632	360.084	-0.410309	0.315008	-1.30254	0.192733	0.995514
Z3643	305.441	0.333028	0.344235	0.967445	0.333321	0.995514
Z3644	206.072	-0.0847398	0.364721	-0.232342	0.816273	0.995514
Z3656	115.892	-0.232512	0.445196	-0.522269	0.601483	0.995514
Z3660	69.5424	0.113428	0.498746	0.227427	0.820092	0.995514
Z3662	43.6915	0.115884	0.561721	0.206301	0.836556	0.995514
Z3663	39.6572	0.0883694	0.571925	0.154512	0.877206	0.995514
Z3664	32.0437	-0.460648	0.593445	-0.776227	0.437615	0.995514
Z3665	31.0305	-0.0641336	0.602914	-0.106373	0.915287	0.995514
Z3667	42.0383	0.0530158	0.564787	0.0938687	0.925213	0.995514
Z3668	52.5853	0.406651	0.541284	0.75127	0.45249	0.995514
Z3677	69.0858	0.456154	0.509922	0.894557	0.371024	0.995514
Z3678	113.656	0.184528	0.437765	0.421523	0.673373	0.995514
Z3680	124.25	0.375126	0.425073	0.882498	0.377507	0.995514
Z3681	29.3967	0.440578	0.609721	0.72259	0.469932	0.995514
Z3682	164.116	0.382288	0.392122	0.974922	0.329599	0.995514
Z3683	60.5219	-0.0820277	0.516649	-0.158769	0.873851	0.995514
Z3684	47.3388	0.563705	0.557111	1.01184	0.311616	0.995514
Z3685	35.0063	0.504557	0.59173	0.852681	0.393836	0.995514
Z3696	59.41	-0.116769	0.518161	-0.225352	0.821705	0.995514
Z3697	92.2856	0.396247	0.46759	0.847424	0.396759	0.995514
Z3700	43.5064	0.171659	0.562339	0.305259	0.760169	0.995514
Z3719	78.4167	0.318527	0.484588	0.657316	0.510978	0.995514
Z3722	53.4261	-0.638861	0.529935	-1.20555	0.227992	0.995514
Z3727	40.6078	-0.423252	0.568785	-0.744134	0.456795	0.995514
Z3730	39.6809	-0.102696	0.570796	-0.179917	0.857217	0.995514
Z3733	38.3977	0.176407	0.576399	0.306049	0.759567	0.995514
Z3734	28.4601	0.303704	0.609822	0.498021	0.618469	0.995514
Z3736	148.628	0.528389	0.407064	1.29805	0.19427	0.995514
Z3737	141.983	0.351038	0.408826	0.858649	0.390534	0.995514
Z3738	37.8969	-0.361318	0.578004	-0.625114	0.531896	0.995514
Z3739	48.352	0.21172	0.548178	0.386224	0.69933	0.995514
Z3758	34.0225	0.292996	0.592139	0.49481	0.620734	0.995514
Z3759	45.2864	-0.238234	0.553299	-0.430571	0.66678	0.995514
Z3764	100.025	-0.220368	0.449297	-0.490472	0.6238	0.995514
Z3765	58.8074	0.0139057	0.532115	0.0261329	0.979151	0.995514
Z3768	27.7184	0.0882361	0.610419	0.14455	0.885066	0.995514
Z3770	30.8149	-0.446839	0.599114	-0.745833	0.455769	0.995514
Z3771	82.1199	0.0824524	0.482733	0.170803	0.864379	0.995514
Z3772	34.0698	-0.145576	0.588546	-0.247349	0.804639	0.995514
Z3773	39.1019	0.272436	0.575617	0.473293	0.636004	0.995514
Z3774	233.892	0.40487	0.355473	1.13896	0.254719	0.995514
Z3775	241.848	0.46551	0.352625	1.32013	0.186792	0.995514
Z3776	137.7	0.322454	0.412338	0.782014	0.434207	0.995514
Z3777	225.928	0.0958856	0.358616	0.267377	0.789179	0.995514
Z3778	152.245	0.221376	0.401232	0.55174	0.581127	0.995514
Z3779	157.254	-0.00736842	0.394337	-0.0186856	0.985092	0.995514
Z3780	79.2072	0.14032	0.483066	0.290479	0.77145	0.995514
Z3787	109.637	-0.284338	0.438012	-0.649156	0.516238	0.995514
Z3789	133.084	0.364537	0.42114	0.865596	0.386712	0.995514
Z3790	237.918	0.35375	0.362648	0.975463	0.329331	0.995514
Z3791	79.6468	0.554784	0.486819	1.13961	0.254449	0.995514
Z3792	173.643	0.257123	0.385652	0.666723	0.504949	0.995514
Z3793	480.012	0.249146	0.29762	0.837128	0.402521	0.995514
Z3794	237.459	0.238757	0.356795	0.669173	0.503385	0.995514
Z3795	294.434	0.430267	0.341525	1.25984	0.207728	0.995514
Z3796	284.441	0.446557	0.339453	1.31552	0.188335	0.995514
Z3797	851.269	0.138587	0.273844	0.50608	0.6128	0.995514
Z3798	310.379	0.0502888	0.329222	0.152751	0.878595	0.995514
Z3827	29.6973	0.359046	0.605859	0.592623	0.553433	0.995514
Z3830	28.9306	-0.105675	0.608188	-0.173754	0.862059	0.995514
Z3833	37.0828	-0.34849	0.579762	-0.601091	0.547779	0.995514
Z3835	33.5453	-0.505937	0.5917	-0.855056	0.39252	0.995514
Z3845	33.3253	-0.183347	0.590182	-0.310662	0.756058	0.995514
Z3846	50.0652	0.141948	0.552337	0.256996	0.797182	0.995514
Z3847	99.1133	-0.380914	0.449745	-0.846955	0.39702	0.995514
Z3848	79.5579	0.0716972	0.481339	0.148954	0.88159	0.995514
Z3850	168.171	0.363664	0.390383	0.931556	0.351566	0.995514
Z3851	273.133	0.253465	0.344188	0.736414	0.461479	0.995514
Z3852	104.348	0.394429	0.457558	0.862031	0.38867	0.995514
Z3853	315.997	0.0752387	0.327866	0.22948	0.818496	0.995514
Z3856	53.387	0.037203	0.535313	0.0694976	0.944594	0.995514
Z3857	30.8079	-0.0810358	0.599534	-0.135165	0.892482	0.995514
Z3859	69.6482	-0.175898	0.501163	-0.350979	0.725604	0.995514
Z3864	27.8269	0.546131	0.6176	0.884279	0.376546	0.995514
Z3870	95.961	0.189386	0.456924	0.41448	0.678523	0.995514
Z3872	97.9578	0.364369	0.463021	0.786938	0.431318	0.995514
Z3874	410.199	0.235369	0.327451	0.718792	0.472269	0.995514
Z3882	30369.3	-0.531788	0.439985	-1.20865	0.226797	0.995514
Z3886	112.428	-0.0276646	0.434971	-0.0636012	0.949288	0.995514
Z3888	32.994	0.508068	0.596996	0.851041	0.394747	0.995514
Z3889	130.35	-0.0714297	0.416512	-0.171495	0.863835	0.995514
Z3890	159.465	-0.235077	0.393462	-0.597459	0.550201	0.995514
Z3897	33.0219	0.0275712	0.596287	0.0462381	0.963121	0.995514
Z3898	33.1764	0.0316883	0.593062	0.0534317	0.957388	0.995514
Z3900	123.025	0.0855127	0.430312	0.198722	0.84248	0.995514
Z3901	442.417	-0.433422	0.309727	-1.39937	0.161703	0.995514
Z3902	337.326	0.020259	0.322131	0.0628907	0.949854	0.995514
Z3903	129.38	-0.0405795	0.421743	-0.0962187	0.923347	0.995514
Z3904	93.6008	0.178253	0.460325	0.387232	0.698585	0.995514
Z3906	31.5649	-0.187321	0.599807	-0.312302	0.754811	0.995514
Z3909	66.3555	0.259874	0.508795	0.510763	0.609517	0.995514
Z3912	27.4971	0.6455	0.616658	1.04677	0.295205	0.995514
Z3913	43.494	-0.527839	0.558799	-0.944597	0.344865	0.995514
Z3914	3272.69	-0.0690969	0.269081	-0.256789	0.797342	0.995514
Z3918	35.1846	-0.675677	0.588406	-1.14832	0.250838	0.995514
Z3931	49.6519	-0.287672	0.542052	-0.53071	0.59562	0.995514
Z3983	44.3859	0.200943	0.558977	0.359484	0.719233	0.995514
Z3985	34.7935	-0.0426961	0.586633	-0.0727817	0.94198	0.995514
Z3986	46.1604	-0.371914	0.550483	-0.675613	0.499286	0.995514
Z3989	140.359	0.190663	0.415779	0.458567	0.646545	0.995514
Z3990	38.5995	0.257076	0.576781	0.445708	0.655808	0.995514
Z3991	67.1392	-0.362956	0.502258	-0.722649	0.469896	0.995514
Z3992	27.5138	0.162232	0.611856	0.265147	0.790896	0.995514
Z3995	28.307	0.208517	0.611831	0.340807	0.733249	0.995514
Z3996	33.193	0.800144	0.600302	1.3329	0.182563	0.995514
Z3997	46.3981	0.675447	0.559014	1.20828	0.226938	0.995514
Z3998	121.349	-0.185958	0.423459	-0.439141	0.660559	0.995514
Z3999	357.932	0.177553	0.317413	0.559376	0.575905	0.995514
Z4000	56.9775	-0.3346	0.527397	-0.634437	0.525796	0.995514
Z4049	299.88	-0.0313472	0.330623	-0.0948126	0.924464	0.995514
Z4050	360.552	0.306349	0.322516	0.949872	0.342177	0.995514
Z4052	89.4828	0.620847	0.470389	1.31986	0.186882	0.995514
Z4056	85.9857	0.470959	0.475364	0.990734	0.321815	0.995514
Z4094	214.867	-0.0915898	0.36283	-0.252432	0.800707	0.995514
Z4095	235.912	-0.177629	0.351822	-0.504883	0.613641	0.995514
Z4096	51.9594	-0.684137	0.570416	-1.19937	0.230386	0.995514
Z4099	118.656	0.0496535	0.428	0.116013	0.907642	0.995514
Z4100	35.6578	-0.672052	0.581156	-1.15641	0.247515	0.995514
Z4112	80.2192	-0.513492	0.475407	-1.08011	0.280093	0.995514
Z4113	36.4174	0.559331	0.586293	0.954013	0.340077	0.995514
Z4114	32.7172	-0.289021	0.597023	-0.484104	0.628312	0.995514
Z4123	40.6105	-0.124459	0.569552	-0.218521	0.827024	0.995514
Z4130	35.904	0.0786447	0.585326	0.13436	0.893118	0.995514
Z4134	88.6037	-0.371162	0.464307	-0.799389	0.424065	0.995514
Z4136	102.349	-0.062248	0.445944	-0.139587	0.888986	0.995514
Z4138	146.675	0.360488	0.405444	0.88912	0.373939	0.995514
Z4139	117.837	-0.0449053	0.430041	-0.104421	0.916835	0.995514
Z4144	61.5838	-0.317127	0.512155	-0.6192	0.535784	0.995514
Z4145	30.485	0.143795	0.604865	0.237731	0.81209	0.995514
Z4146	101.697	-0.0199709	0.450967	-0.0442846	0.964678	0.995514
Z4147	44.1826	0.675511	0.565098	1.19539	0.231936	0.995514
Z4152	66.0438	0.290894	0.510663	0.56964	0.568922	0.995514
Z4153	37.1133	0.0527628	0.579739	0.0910114	0.927484	0.995514
Z4154	68.6588	-0.354085	0.49761	-0.71157	0.476731	0.995514
Z4155	34.216	-0.213348	0.587318	-0.363258	0.716412	0.995514
Z4200	31.3674	-0.484955	0.598352	-0.810485	0.417661	0.995514
Z4201	31.4773	-0.205328	0.597904	-0.343413	0.731288	0.995514
Z4228	114.876	-0.0102313	0.432335	-0.0236651	0.98112	0.995514
Z4229	134.96	-0.137911	0.411177	-0.335405	0.737319	0.995514
Z4230	90.524	-0.0478594	0.462628	-0.103451	0.917605	0.995514
Z4231	67.1725	-0.199289	0.501275	-0.397563	0.690952	0.995514
Z4232	67.3465	-0.19498	0.501219	-0.389011	0.697268	0.995514
Z4233	36.4217	-0.176128	0.580667	-0.303321	0.761646	0.995514
Z4234	29.1992	-0.457584	0.606475	-0.754497	0.450551	0.995514
Z4236	53.7224	0.15058	0.53813	0.279821	0.779615	0.995514
Z4237	107.841	-0.0257897	0.444339	-0.0580407	0.953716	0.995514
Z4243	32.5849	0.0748067	0.594478	0.125836	0.899862	0.995514
Z4244	34.1978	0.220844	0.591354	0.373455	0.70881	0.995514
Z4245	43.3825	0.488657	0.571241	0.855431	0.392313	0.995514
Z4246	32.0839	0.560015	0.600238	0.932988	0.350826	0.995514
Z4247	91.1572	-0.126694	0.462392	-0.273997	0.784087	0.995514
Z4249	99.9453	0.0101106	0.449949	0.0224706	0.982073	0.995514
Z4251	140.542	0.189363	0.408427	0.463638	0.642907	0.995514
Z4259	42.2305	-0.692639	0.563251	-1.22972	0.218803	0.995514
Z4261	27.9967	0.280433	0.619571	0.452624	0.650819	0.995514
Z4263	65.3368	0.322239	0.511073	0.630515	0.528358	0.995514
Z4265	110.207	0.0713513	0.441298	0.161685	0.871554	0.995514
Z4266	43.8586	-0.402163	0.558074	-0.720626	0.47114	0.995514
Z4279	44.5209	0.201206	0.559834	0.359403	0.719293	0.995514
Z4280	34.4012	-0.738687	0.584853	-1.26303	0.206579	0.995514
Z4281	40.6397	-0.119431	0.573071	-0.208405	0.834913	0.995514
Z4283	242.094	0.20077	0.351346	0.571432	0.567707	0.995514
Z4285	37.9942	0.0179289	0.57832	0.0310017	0.975268	0.995514
Z4288	45.8932	-0.540343	0.564149	-0.957803	0.338162	0.995514
Z4292	45.967	-0.751714	0.550363	-1.36585	0.171986	0.995514
Z4293	49.1898	0.0199459	0.553973	0.0360051	0.971278	0.995514
Z4294	27.3873	-0.331789	0.612386	-0.541797	0.587958	0.995514
Z4297	32.3582	-0.235859	0.597945	-0.394449	0.69325	0.995514
Z4300	36.7877	-0.0930366	0.580082	-0.160385	0.872578	0.995514
Z4302	100.771	-0.0674835	0.453781	-0.148714	0.881779	0.995514
Z4303	78.9565	0.679569	0.488366	1.39151	0.16407	0.995514
Z4306	27.8757	-0.0756402	0.609267	-0.124149	0.901197	0.995514
Z4310	29.5679	0.0186926	0.60624	0.0308337	0.975402	0.995514
Z4313	45.4922	0.50371	0.559414	0.900425	0.367894	0.995514
Z4317	39.2842	0.351926	0.575796	0.611199	0.541068	0.995514
Z4328	28.2111	0.105591	0.611084	0.172793	0.862814	0.995514
Z4332	32.7924	-0.621969	0.591072	-1.05227	0.292674	0.995514
Z4337	36.8335	0.468631	0.595316	0.787198	0.431166	0.995514
Z4342	35.0899	0.106275	0.588817	0.180489	0.856768	0.995514
Z4348	31.8419	-0.543677	0.59519	-0.91345	0.361006	0.995514
Z4358	48.7751	0.349921	0.55021	0.635978	0.524791	0.995514
Z4364	32.6419	0.633553	0.614023	1.03181	0.302163	0.995514
Z4370	86.1305	0.249167	0.475368	0.524155	0.600171	0.995514
Z4371	44.2732	0.0781515	0.564017	0.138562	0.889796	0.995514
Z4373	39.8757	-0.155589	0.570775	-0.272593	0.785166	0.995514
Z4387	101.046	-0.345282	0.445748	-0.774611	0.438569	0.995514
Z4389	45.2864	-0.238234	0.553299	-0.430571	0.66678	0.995514
Z4392	64.577	0.158773	0.514333	0.308697	0.757552	0.995514
Z4394	73.052	0.201379	0.494768	0.407017	0.683995	0.995514
Z4395	123.752	0.071039	0.429261	0.165491	0.868557	0.995514
Z4396	31.0056	-0.781858	0.600681	-1.30162	0.193047	0.995514
Z4397	27.6573	-0.331595	0.612551	-0.541334	0.588278	0.995514
Z4399	122.487	0.241601	0.426072	0.567043	0.570685	0.995514
Z4402	28.1025	0.286731	0.6111	0.469205	0.638923	0.995514
Z4403	58.5722	0.0384639	0.530722	0.0724748	0.942224	0.995514
Z4406	54.883	-0.16235	0.528506	-0.307186	0.758702	0.995514
Z4408	75.5654	-0.0204658	0.487347	-0.0419942	0.966503	0.995514
Z4409	72.6192	0.405741	0.496009	0.818011	0.413351	0.995514
Z4410	46.7601	0.0440712	0.551876	0.079857	0.936351	0.995514
Z4418	55.6719	0.723411	0.544525	1.32852	0.184007	0.995514
Z4420	215.951	-0.0783132	0.360488	-0.217242	0.82802	0.995514
Z4441	32.5445	0.7597	0.603941	1.2579	0.208426	0.995514
Z4442	52.3418	0.456513	0.54042	0.844738	0.398257	0.995514
Z4448	59.1691	0.216543	0.531077	0.407744	0.683462	0.995514
Z4449	124.664	-0.272626	0.421387	-0.646972	0.51765	0.995514
Z4451	89.1019	-0.486511	0.461533	-1.05412	0.291829	0.995514
Z4452	39.0937	-0.257774	0.572139	-0.450544	0.652318	0.995514
Z4453	30.5671	-0.176758	0.601571	-0.293828	0.768889	0.995514
Z4475	823.012	-0.337676	0.270487	-1.2484	0.211884	0.995514
Z4506	34.0433	0.217781	0.590555	0.368773	0.712297	0.995514
Z4509	42.023	-0.133735	0.563239	-0.237439	0.812316	0.995514
Z4523	1722.35	-0.115239	0.247032	-0.466494	0.640862	0.995514
Z4524	1227.86	-0.0926455	0.255692	-0.362332	0.717104	0.995514
Z4525	1339.83	-0.161997	0.257532	-0.629038	0.529324	0.995514
Z4526	177.332	0.0894009	0.381221	0.234512	0.814587	0.995514
Z4527	220.882	0.157292	0.360481	0.43634	0.66259	0.995514
Z4528	79.5967	0.64883	0.488728	1.32759	0.184314	0.995514
Z4529	2211.84	-0.00304292	0.249855	-0.0121788	0.990283	0.995514
Z4530	1074.59	0.174681	0.269635	0.647843	0.517086	0.995514
Z4531	251.72	0.285768	0.354097	0.807034	0.419647	0.995514
Z4538	69.0287	0.464807	0.503465	0.923217	0.355894	0.995514
Z4542	134.957	0.0678217	0.412356	0.164474	0.869358	0.995514
Z4543	50.4535	-0.198391	0.550347	-0.360483	0.718486	0.995514
Z4544	43.3393	0.699507	0.579901	1.20625	0.22772	0.995514
Z4545	235.207	0.0887222	0.353362	0.25108	0.801752	0.995514
Z4546	159.041	0.0338247	0.392915	0.0860866	0.931398	0.995514
Z4547	176.81	0.327111	0.388514	0.841955	0.399813	0.995514
Z4549	324.649	0.0435791	0.325315	0.13396	0.893434	0.995514
Z4550	48.9253	0.545144	0.55037	0.990504	0.321928	0.995514
Z4552	113.784	-0.0615857	0.440067	-0.139946	0.888702	0.995514
Z4553	44.0813	-0.384611	0.563046	-0.68309	0.49455	0.995514
Z4554	51.6323	-0.514281	0.535488	-0.960398	0.336855	0.995514
Z4555	58.9409	0.0624451	0.525174	0.118904	0.905352	0.995514
Z4556	43.153	-0.0254658	0.562992	-0.045233	0.963922	0.995514
Z4557	58.0003	-0.201712	0.522856	-0.385788	0.699654	0.995514
Z4558	62.0721	0.141129	0.516533	0.273223	0.784682	0.995514
Z4560	47.3975	-0.326288	0.549915	-0.593342	0.552952	0.995514
Z4561	42.0105	-0.429	0.561752	-0.763683	0.445056	0.995514
Z4562	54.6909	0.132594	0.531268	0.24958	0.802912	0.995514
Z4563	83.51	0.41194	0.490923	0.839113	0.401406	0.995514
Z4564	71.0177	-0.332585	0.511063	-0.650771	0.515194	0.995514
Z4565	191.893	0.0797566	0.374761	0.21282	0.831468	0.995514
Z4566	55.0861	0.199531	0.531248	0.375589	0.707223	0.995514
Z4567	65.8754	0.104452	0.508059	0.205591	0.83711	0.995514
Z4568	60.4816	-0.352542	0.514334	-0.685434	0.49307	0.995514
Z4574	86.6693	-0.378576	0.472976	-0.800414	0.423471	0.995514
Z4576	1020.51	0.0149931	0.263974	0.0567975	0.954706	0.995514
Z4577	339.595	-0.0155896	0.323673	-0.0481648	0.961585	0.995514
Z4578	120.968	0.216962	0.427101	0.507988	0.611462	0.995514
Z4587	62.5508	0.023191	0.515452	0.0449915	0.964114	0.995514
Z4591	29.1657	0.335591	0.607311	0.552585	0.580548	0.995514
Z4592	28.0663	0.103869	0.609381	0.17045	0.864656	0.995514
Z4593	36.0683	-0.386085	0.581822	-0.66358	0.506959	0.995514
Z4594	33.5507	0.20112	0.593683	0.338766	0.734786	0.995514
Z4595	63.6822	0.326507	0.516746	0.631851	0.527484	0.995514
Z4602	29.8699	-0.132393	0.602181	-0.219856	0.825983	0.995514
Z4603	91.4062	0.13494	0.464179	0.290707	0.771276	0.995514
Z4604	276.561	0.0834936	0.340964	0.244875	0.806553	0.995514
Z4605	207.227	-0.0294841	0.368738	-0.0799595	0.936269	0.995514
Z4606	89.0864	-0.0997972	0.477073	-0.209186	0.834303	0.995514
Z4607	78.1718	0.157835	0.489494	0.322445	0.747115	0.995514
Z4609	184.069	0.308745	0.379084	0.814449	0.415388	0.995514
Z4610	272.674	0.473493	0.350665	1.35027	0.176929	0.995514
Z4615	33.8804	0.728823	0.596159	1.22253	0.221507	0.995514
Z4616	53.7725	0.103533	0.533597	0.194028	0.846154	0.995514
Z4621	33.4546	0.700313	0.599979	1.16723	0.243118	0.995514
Z4633	322.952	-0.0416483	0.364099	-0.114387	0.908931	0.995514
Z4636	226.803	0.111368	0.389953	0.285594	0.775189	0.995514
Z4643	30.016	0.365982	0.607535	0.602405	0.546905	0.995514
Z4644	54.6686	0.236679	0.533123	0.443948	0.65708	0.995514
Z4650	113.224	0.0907689	0.443577	0.204629	0.837862	0.995514
Z4651	65.4468	-0.0733115	0.508647	-0.14413	0.885397	0.995514
Z4652	100.706	0.086706	0.449034	0.193095	0.846885	0.995514
Z4653	77.6277	0.176209	0.48787	0.36118	0.717965	0.995514
Z4654	85.9481	0.475265	0.477186	0.995974	0.319263	0.995514
Z4655	91.7568	0.315049	0.466316	0.675613	0.499287	0.995514
Z4656	50.8751	-0.0946493	0.539272	-0.175513	0.860677	0.995514
Z4661	41.3967	0.227265	0.576005	0.394553	0.693172	0.995514
Z4665	1619.78	0.135517	0.271939	0.498336	0.618247	0.995514
Z4666	1132.07	0.0112264	0.272946	0.0411305	0.967192	0.995514
Z4667	690.981	0.223512	0.290862	0.768447	0.442222	0.995514
Z4668	887.413	0.0147057	0.267428	0.0549892	0.956147	0.995514
Z4669	224.216	-0.00444307	0.356565	-0.0124608	0.990058	0.995514
Z4670	1797.59	0.0140003	0.263668	0.0530984	0.957653	0.995514
Z4671	735.28	0.0279677	0.288489	0.0969455	0.92277	0.995514
Z4672	342.459	-0.0844409	0.323626	-0.260922	0.794153	0.995514
Z4673	813.051	-0.170022	0.279322	-0.608696	0.542726	0.995514
Z4674	553.685	0.00475249	0.293421	0.0161968	0.987077	0.995514
Z4675	851.834	0.0666832	0.276959	0.240769	0.809734	0.995514
Z4676	601.203	-0.238226	0.297131	-0.801753	0.422696	0.995514
Z4677	1008.04	-0.244534	0.265779	-0.920062	0.35754	0.995514
Z4678	1175.22	0.0730835	0.270114	0.270566	0.786725	0.995514
Z4679	620.581	0.0812269	0.285562	0.284446	0.776069	0.995514
Z4680	751.555	-0.0297775	0.277758	-0.107207	0.914625	0.995514
Z4681	333.94	0.295199	0.328366	0.898994	0.368656	0.995514
Z4683	239.488	0.0562764	0.350885	0.160384	0.872578	0.995514
Z4684	388.609	0.231411	0.316608	0.730907	0.464836	0.995514
Z4687	459.124	0.200034	0.3003	0.666114	0.505338	0.995514
Z4688	787.823	0.354625	0.280073	1.26619	0.205446	0.995514
Z4689	528.429	0.027457	0.294079	0.0933661	0.925613	0.995514
Z4690	609.102	0.372346	0.294666	1.26362	0.206366	0.995514
Z4691	1007.41	0.0890709	0.268664	0.331532	0.740243	0.995514
Z4692	500.88	0.186313	0.298769	0.623601	0.532889	0.995514
Z4697	954.696	-0.110914	0.26495	-0.418623	0.675492	0.995514
Z4698	1780.98	-0.227082	0.252208	-0.900378	0.367919	0.995514
Z4699	364.708	0.00688167	0.320022	0.0215037	0.982844	0.995514
Z4700	325.554	0.216161	0.326226	0.662611	0.50758	0.995514
Z4701	47.5812	-0.31926	0.549133	-0.581389	0.560978	0.995514
Z4702	38.3755	0.316785	0.578354	0.547736	0.583873	0.995514
Z4703	85.1703	0.255193	0.482484	0.528915	0.596864	0.995514
Z4704	160.517	0.359546	0.399703	0.899532	0.368369	0.995514
Z4705	489.59	0.012541	0.297464	0.0421599	0.966371	0.995514
Z4707	86.6412	0.2493	0.477403	0.522201	0.601531	0.995514
Z4710	77.0782	-0.391708	0.485173	-0.807359	0.41946	0.995514
Z4712	32.7881	0.086758	0.593576	0.146162	0.883794	0.995514
Z4713	54.3737	-0.271363	0.531024	-0.511018	0.609338	0.995514
Z4714	28.2055	-0.143376	0.610555	-0.234829	0.814342	0.995514
Z4718	187.409	0.0384475	0.378445	0.101593	0.919079	0.995514
Z4719	106.3	-0.509446	0.438464	-1.16189	0.24528	0.995514
Z4720	213.391	-0.336024	0.363366	-0.924754	0.355094	0.995514
Z4725	31.4047	0.722674	0.606863	1.19084	0.233718	0.995514
Z4729	28.1831	0.665746	0.617981	1.07729	0.28135	0.995514
Z4736	28.7816	0.138117	0.607495	0.227355	0.820148	0.995514
Z4737	72.2784	-0.102524	0.491872	-0.208437	0.834888	0.995514
Z4738	40.4921	0.387588	0.577889	0.670695	0.502415	0.995514
Z4740	43.4717	-0.0179668	0.559757	-0.0320975	0.974394	0.995514
Z4741	181.463	-0.148066	0.377298	-0.392438	0.694735	0.995514
Z4742	213.745	0.126984	0.362087	0.350701	0.725813	0.995514
Z4743	146.389	0.129777	0.403503	0.321627	0.747735	0.995514
Z4750	69.9181	0.166442	0.498435	0.333929	0.738433	0.995514
Z4751	132.34	0.0102163	0.419159	0.0243734	0.980555	0.995514
Z4752	82.6334	0.101597	0.476226	0.213338	0.831063	0.995514
Z4753	31.3728	0.265789	0.600842	0.44236	0.658228	0.995514
Z4755	39.4903	-0.236801	0.570377	-0.415166	0.67802	0.995514
Z4758	112.325	-0.112996	0.442544	-0.255332	0.798467	0.995514
Z4762	44.5809	-0.643148	0.55571	-1.15734	0.247132	0.995514
Z4769	34.7212	-0.32867	0.588497	-0.558491	0.576509	0.995514
Z4771	41.8461	0.448431	0.568702	0.788517	0.430395	0.995514
Z4774	41.6305	0.0967539	0.566815	0.170698	0.864462	0.995514
Z4786	73.8785	0.669248	0.497413	1.34546	0.178477	0.995514
Z4790	91.6331	0.0412524	0.461148	0.0894559	0.92872	0.995514
Z4791	40.0482	0.384227	0.573538	0.669923	0.502907	0.995514
Z4792	61.3974	-0.534997	0.511575	-1.04579	0.29566	0.995514
Z4794	85.1066	-0.520752	0.467482	-1.11395	0.2653	0.995514
Z4796	99.9984	-0.475499	0.447273	-1.06311	0.287733	0.995514
Z4797	130.737	-0.225884	0.41434	-0.545165	0.58564	0.995514
Z4806	31.3464	0.09959	0.598539	0.166388	0.867851	0.995514
Z4823	57.7928	0.276925	0.525303	0.527171	0.598075	0.995514
Z4824	130.072	0.368001	0.427008	0.861813	0.388791	0.995514
Z4826	153.414	0.23226	0.406676	0.571119	0.567919	0.995514
Z4827	135.423	0.331952	0.429975	0.772026	0.440099	0.995514
Z4829	259.029	0.0774541	0.343579	0.225433	0.821642	0.995514
Z4832	30.6159	-0.677238	0.598204	-1.13212	0.257585	0.995514
Z4833	34.0879	-0.0717071	0.590142	-0.121508	0.903289	0.995514
Z4834	156.797	0.323529	0.399822	0.809182	0.41841	0.995514
Z4835	406.392	0.240916	0.30931	0.778882	0.436049	0.995514
Z4836	38.0346	-0.0428564	0.575888	-0.074418	0.940678	0.995514
Z4837	40.6105	-0.124459	0.569552	-0.218521	0.827024	0.995514
Z4838	87.6864	0.0302423	0.467089	0.0647463	0.948376	0.995514
Z4850	45.0192	-0.0279022	0.561501	-0.0496922	0.960368	0.995514
Z4851	35.8927	0.71561	0.590138	1.21261	0.225278	0.995514
Z4852	37.5796	-0.423581	0.587581	-0.720889	0.470978	0.995514
Z4854	30.2305	-0.778861	0.598976	-1.30032	0.193491	0.995514
Z4855	34.557	-0.335753	0.586981	-0.572	0.567322	0.995514
Z4856	44.9454	-0.136025	0.555763	-0.244754	0.806647	0.995514
Z4858	46.8213	-0.133202	0.557157	-0.239074	0.811048	0.995514
Z4861	43.2965	-0.759394	0.55788	-1.36121	0.173446	0.995514
Z4867	37.4639	0.432664	0.582654	0.742574	0.457739	0.995514
Z4868	32.2106	-0.0949284	0.595286	-0.159467	0.873301	0.995514
Z4884	44.1718	-0.56147	0.55516	-1.01136	0.311842	0.995514
Z4886	116.229	0.00824892	0.431167	0.0191316	0.984736	0.995514
Z4895	38.9308	-0.324837	0.571573	-0.56832	0.569817	0.995514
Z4898	54.8761	-0.259294	0.527886	-0.491193	0.62329	0.995514
Z4900	51.4456	0.311151	0.541005	0.575134	0.5652	0.995514
Z4908	61.3428	0.324756	0.526295	0.617061	0.537195	0.995514
Z4909	47.9191	0.580373	0.559362	1.03756	0.299474	0.995514
Z4925	94.4833	-0.30912	0.456324	-0.677412	0.498144	0.995514
Z4926	55.5581	-0.426842	0.526981	-0.809977	0.417953	0.995514
Z4927	126.73	-0.0544774	0.419995	-0.12971	0.896796	0.995514
Z4928	28.7803	-0.344466	0.605051	-0.569318	0.56914	0.995514
Z4929	88.8291	-0.423531	0.468252	-0.904494	0.365734	0.995514
Z4936	79.6263	-0.463868	0.479025	-0.968358	0.332866	0.995514
Z4941	78.649	0.629164	0.488224	1.28868	0.197509	0.995514
Z4942	30.2693	-0.257769	0.601032	-0.428877	0.668012	0.995514
Z4943	42.2888	0.0510567	0.572208	0.0892275	0.928901	0.995514
Z4944	29.6918	-0.443911	0.601412	-0.738115	0.460445	0.995514
Z4948	39.6253	-0.236072	0.57155	-0.413038	0.679579	0.995514
Z4952	115.431	-0.0794942	0.431925	-0.184047	0.853977	0.995514
Z4954	56.4277	-0.0094463	0.533839	-0.0176951	0.985882	0.995514
Z4956	139.577	-0.0304785	0.408918	-0.0745345	0.940585	0.995514
Z4957	188.138	0.346867	0.377619	0.918562	0.358325	0.995514
Z4958	199.966	0.160718	0.369019	0.435527	0.66318	0.995514
Z4960	156.722	0.405937	0.402492	1.00856	0.313186	0.995514
Z4961	773.136	0.240409	0.274401	0.876123	0.380963	0.995514
Z4976	35.1136	-0.103763	0.585388	-0.177254	0.859309	0.995514
Z4979	33.3405	0.612421	0.596535	1.02663	0.304595	0.995514
Z4981	2554.77	0.0650074	0.248077	0.262045	0.793287	0.995514
Z4983	128.749	-0.16468	0.416502	-0.395389	0.692556	0.995514
Z4984	69.3866	-0.136875	0.497357	-0.275205	0.783159	0.995514
Z4994	31.0208	-0.0660196	0.601623	-0.109736	0.912619	0.995514
Z4995	55.4423	0.670198	0.535585	1.25134	0.210811	0.995514
Z4997	124.753	-0.482319	0.41878	-1.15173	0.249434	0.995514
Z5009	41.1575	-0.737453	0.569045	-1.29595	0.194994	0.995514
Z5011	37.3304	-0.13609	0.578128	-0.235398	0.8139	0.995514
Z5012	34.4079	0.39346	0.590924	0.665838	0.505515	0.995514
Z5014	41.355	-0.0925378	0.569717	-0.162428	0.870969	0.995514
Z5029	44.1258	-0.28925	0.561106	-0.515499	0.606204	0.995514
Z5030	35.1317	-0.502642	0.582972	-0.862205	0.388574	0.995514
Z5034	54.3904	-0.173037	0.532914	-0.324699	0.745409	0.995514
Z5035	52.2905	-0.203003	0.537191	-0.377898	0.705506	0.995514
Z5036	54.7049	-0.0197604	0.529944	-0.0372876	0.970256	0.995514
Z5037	38.8001	-0.50271	0.574963	-0.874335	0.381936	0.995514
Z5038	46.8798	-0.127143	0.550245	-0.231067	0.817263	0.995514
Z5040	35.5977	0.443317	0.594421	0.745797	0.45579	0.995514
Z5041	38.5675	0.400185	0.57819	0.692135	0.488853	0.995514
Z5043	38.4062	-0.220203	0.573884	-0.383707	0.701195	0.995514
Z5044	60.4857	-0.17618	0.515339	-0.341872	0.732447	0.995514
Z5045	42.7117	0.701153	0.570603	1.22879	0.219149	0.995514
Z5046	40.7831	-0.474927	0.567554	-0.836796	0.402707	0.995514
Z5047	32.4626	-0.560515	0.596161	-0.940208	0.347111	0.995514
Z5048	49.2831	-0.25024	0.54277	-0.461043	0.644768	0.995514
Z5049	90.343	0.115222	0.464325	0.248149	0.804019	0.995514
Z5050	72.5024	-0.132631	0.493574	-0.268716	0.788149	0.995514
Z5051	63.7754	0.145146	0.510925	0.284084	0.776346	0.995514
Z5052	57.9905	0.130312	0.524055	0.248661	0.803623	0.995514
Z5053	32.1048	0.47034	0.600457	0.783304	0.433449	0.995514
Z5054	27.9174	0.370395	0.61209	0.605131	0.545092	0.995514
Z5055	47.0384	0.104181	0.553464	0.188234	0.850693	0.995514
Z5056	47.2708	0.117041	0.550163	0.212739	0.831531	0.995514
Z5057	68.4749	0.21916	0.501796	0.436752	0.662291	0.995514
Z5060	94.3093	-0.312532	0.456117	-0.685201	0.493217	0.995514
Z5061	188	0.1288	0.375244	0.343242	0.731417	0.995514
Z5069	41.2731	-0.750169	0.56324	-1.33188	0.1829	0.995514
Z5074	56.8772	0.146721	0.5261	0.278884	0.780334	0.995514
Z5075	52.6132	0.394305	0.545844	0.722377	0.470063	0.995514
Z5076	138.708	0.117666	0.409728	0.28718	0.773975	0.995514
Z5078	61.0493	0.0704148	0.516003	0.136462	0.891456	0.995514
Z5079	30.9581	0.158917	0.600321	0.264719	0.791226	0.995514
Z5081	37.8354	0.785149	0.58534	1.34136	0.179805	0.995514
Z5083	40.7386	-0.247908	0.566501	-0.437614	0.661666	0.995514
Z5086	36.9546	0.263946	0.581629	0.453805	0.649969	0.995514
Z5088	31.1836	0.0157052	0.599541	0.0261955	0.979101	0.995514
Z5089	30.2151	-0.490589	0.600588	-0.816848	0.414015	0.995514
Z5098	35.1817	-0.091791	0.587247	-0.156307	0.875791	0.995514
Z5112	34.9703	-0.63604	0.584204	-1.08873	0.276274	0.995514
Z5115	55.6304	-0.231638	0.527219	-0.439358	0.660402	0.995514
Z5116	41.8073	-0.0234246	0.565617	-0.0414141	0.966966	0.995514
Z5126	37.4125	0.0577995	0.585122	0.098782	0.921311	0.995514
Z5129	30.2609	0.212856	0.602911	0.353048	0.724052	0.995514
Z5132	32.0339	0.0484892	0.596488	0.0812912	0.93521	0.995514
Z5133	36.6138	-0.548863	0.580245	-0.945916	0.344191	0.995514
Z5136	29.202	-0.601357	0.607331	-0.990164	0.322094	0.995514
Z5137	42.2179	-0.585374	0.561758	-1.04204	0.297393	0.995514
Z5138	36.92	-0.418486	0.57824	-0.723724	0.469235	0.995514
Z5139	43.9853	-0.460029	0.556354	-0.826863	0.408315	0.995514
Z5140	93.0012	-0.281295	0.461455	-0.609583	0.542138	0.995514
Z5147	44.7059	0.215314	0.575069	0.374414	0.708096	0.995514
Z5149	52.0274	-0.101879	0.538238	-0.189282	0.849872	0.995514
Z5190	230.136	0.120471	0.356482	0.337945	0.735405	0.995514
Z5191	85.5002	0.0183225	0.470116	0.0389744	0.968911	0.995514
Z5192	132.8	0.201076	0.421864	0.476636	0.633622	0.995514
Z5193	163.636	0.0505376	0.391474	0.129096	0.897282	0.995514
Z5194	82.3008	-0.0477511	0.477987	-0.0999004	0.920423	0.995514
Z5195	125.1	0.0187722	0.42217	0.0444661	0.964533	0.995514
Z5197	448.505	0.0610525	0.306596	0.19913	0.842161	0.995514
Z5207	150.717	0.387021	0.401939	0.962885	0.335605	0.995514
Z5208	67.1056	0.362126	0.511815	0.707533	0.479235	0.995514
Z5209	73.0312	-0.0428146	0.491949	-0.0870305	0.930647	0.995514
Z5211	28.3209	0.585017	0.615152	0.951011	0.341599	0.995514
Z5215	58.1504	0.680605	0.529351	1.28574	0.198536	0.995514
Z5216	76.7942	-0.031762	0.484062	-0.0656156	0.947684	0.995514
Z5217	41.3076	0.288261	0.568693	0.506884	0.612236	0.995514
Z5218	32.4376	-0.774969	0.593092	-1.30666	0.191329	0.995514
Z5219	95.4714	-0.516792	0.453288	-1.1401	0.254246	0.995514
Z5229	88.5535	-0.120607	0.464415	-0.259696	0.795098	0.995514
Z5230	243.928	0.344767	0.351349	0.981268	0.32646	0.995514
Z5231	261.818	0.320404	0.345437	0.927533	0.35365	0.995514
Z5233	154.523	0.290126	0.404556	0.717145	0.473285	0.995514
Z5234	244.409	-0.119802	0.358834	-0.333866	0.738481	0.995514
Z5235	138.333	0.0379405	0.423781	0.0895286	0.928662	0.995514
Z5236	251.283	0.12075	0.34854	0.346445	0.729008	0.995514
Z5238	86.6759	0.410747	0.475751	0.863367	0.387936	0.995514
Z5240	58.5459	-0.62318	0.521738	-1.19443	0.23231	0.995514
Z5241	208.804	0.0776111	0.371723	0.208787	0.834614	0.995514
Z5243	41.5497	0.299743	0.572264	0.523785	0.600428	0.995514
Z5245	127.659	0.107399	0.419677	0.255909	0.798021	0.995514
Z5246	35.0023	-0.301122	0.5878	-0.512287	0.60845	0.995514
Z5249	32.18	-0.0251399	0.599053	-0.041966	0.966526	0.995514
Z5271	455.837	0.247189	0.339538	0.728016	0.466604	0.995514
Z5273	50.3893	0.39986	0.545434	0.733104	0.463495	0.995514
Z5274	36.0277	0.717035	0.589788	1.21575	0.22408	0.995514
Z5275	36.3924	0.314819	0.584102	0.53898	0.589901	0.995514
Z5277	30.6436	-0.0864655	0.601245	-0.143811	0.88565	0.995514
Z5279	133.997	-0.220908	0.411395	-0.536973	0.591286	0.995514
Z5281	110.562	0.133778	0.442042	0.302636	0.762167	0.995514
Z5282	197.547	0.0367963	0.370117	0.099418	0.920806	0.995514
Z5283	114.634	0.377528	0.43542	0.867043	0.385919	0.995514
Z5288	47.4294	0.364016	0.552818	0.658475	0.510233	0.995514
Z5289	119.887	-0.185916	0.42497	-0.437481	0.661763	0.995514
Z5291	63.3927	0.324996	0.513312	0.633136	0.526645	0.995514
Z5292	202.387	-0.0878797	0.367576	-0.239079	0.811044	0.995514
Z5293	738.316	-0.132617	0.273656	-0.48461	0.627953	0.995514
Z5294	41.1504	-0.0417682	0.567937	-0.0735438	0.941373	0.995514
Z5295	144.455	0.288795	0.40815	0.70757	0.479212	0.995514
Z5296	130.702	0.0281491	0.417428	0.0674346	0.946236	0.995514
Z5297	159.071	0.156893	0.39414	0.398065	0.690583	0.995514
Z5298	161.838	0.00560822	0.392591	0.0142851	0.988603	0.995514
Z5299	109.151	0.319837	0.442924	0.722104	0.47023	0.995514
Z5300	78.8705	0.0483586	0.487084	0.0992818	0.920915	0.995514
Z5301	55.9811	-0.314925	0.525404	-0.599395	0.548909	0.995514
Z5303	84.3868	0.234843	0.492708	0.476637	0.633621	0.995514
Z5304	58.4247	0.134374	0.527328	0.254821	0.798862	0.995514
Z5305	41.6696	-0.324582	0.563625	-0.575883	0.564694	0.995514
Z5306	32.0827	-0.450148	0.594823	-0.756776	0.449184	0.995514
Z5307	40.1109	0.0957355	0.579925	0.165083	0.868879	0.995514
Z5311	77.7821	0.227234	0.487895	0.465744	0.641399	0.995514
Z5316	66.4794	-0.00680991	0.503822	-0.0135165	0.989216	0.995514
Z5317	59.257	-0.218461	0.536021	-0.407562	0.683596	0.995514
Z5318	33.3726	-0.10285	0.593394	-0.173325	0.862396	0.995514
Z5319	38.91	-0.265941	0.572842	-0.464248	0.64247	0.995514
Z5322	211.58	0.218611	0.363751	0.600991	0.547846	0.995514
Z5326	80.1411	-0.0335738	0.48391	-0.0693803	0.944687	0.995514
Z5327	48.362	-0.542773	0.543539	-0.998589	0.317994	0.995514
Z5328	68.0605	-0.613597	0.520132	-1.17969	0.238122	0.995514
Z5329	31.9365	-0.377973	0.600106	-0.629844	0.528797	0.995514
Z5330	61.0297	0.415834	0.519594	0.800305	0.423534	0.995514
Z5343	43.9949	-0.0601796	0.558222	-0.107806	0.91415	0.995514
Z5346	38.7609	0.408827	0.57747	0.707962	0.478969	0.995514
Z5355	43.7583	0.183348	0.56996	0.321686	0.747691	0.995514
Z5356	28.8316	0.716209	0.612445	1.16942	0.242232	0.995514
Z5357	104.877	-0.323412	0.441254	-0.732938	0.463596	0.995514
Z5358	38.6748	-0.153443	0.581136	-0.26404	0.791749	0.995514
Z5359	61.1149	-0.505966	0.521218	-0.970738	0.331679	0.995514
Z5360	29.682	0.0971899	0.604467	0.160786	0.872262	0.995514
Z5364	93.5076	0.0724023	0.467045	0.155022	0.876804	0.995514
Z5365	39.9118	0.454228	0.57741	0.786664	0.431479	0.995514
Z5369	84.7655	-0.0406837	0.488002	-0.0833679	0.933559	0.995514
Z5370	42.5338	-0.465767	0.560742	-0.830626	0.406185	0.995514
Z5371	63.1256	0.166727	0.517882	0.321939	0.747499	0.995514
Z5377	44.8674	0.27508	0.560857	0.490464	0.623805	0.995514
Z5386	435.701	0.273291	0.334749	0.816406	0.414268	0.995514
Z5388	38.5452	0.552507	0.581025	0.950917	0.341647	0.995514
Z5389	36.1934	0.08295	0.583638	0.142126	0.886981	0.995514
Z5391	287.503	0.101981	0.351492	0.290139	0.77171	0.995514
Z5392	140.513	-0.391007	0.414195	-0.944017	0.345161	0.995514
Z5393	52.2766	-0.400666	0.537823	-0.744979	0.456285	0.995514
Z5398	95.2679	0.348069	0.458829	0.758603	0.44809	0.995514
Z5403	29.9186	-0.122304	0.603531	-0.202647	0.839411	0.995514
Z5407	294.279	0.187737	0.33859	0.554466	0.57926	0.995514
Z5425	32.7784	0.0851418	0.593601	0.143433	0.885948	0.995514
Z5426	44.3929	-0.100208	0.557002	-0.179906	0.857227	0.995514
Z5427	62.58	0.296353	0.520587	0.569268	0.569174	0.995514
Z5433	69.1598	-0.247844	0.515311	-0.48096	0.630545	0.995514
Z5434	98.4771	-0.0486313	0.452207	-0.107542	0.914359	0.995514
Z5435	199.369	-0.424649	0.366315	-1.15925	0.246356	0.995514
Z5436	665.405	-0.393762	0.281377	-1.39941	0.161689	0.995514
Z5438	30.9472	-0.807309	0.596833	-1.35265	0.176166	0.995514
Z5455	28.0914	-0.219936	0.608205	-0.361615	0.71764	0.995514
Z5456	121.71	0.0961369	0.425061	0.226172	0.821068	0.995514
Z5457	106.492	-0.101895	0.440416	-0.231361	0.817034	0.995514
Z5458	495.37	0.124425	0.295157	0.421555	0.67335	0.995514
Z5459	47.0884	0.485445	0.554471	0.87551	0.381297	0.995514
Z5460	69.7679	-0.243787	0.497089	-0.49043	0.62383	0.995514
Z5462	106.212	0.535473	0.447932	1.19543	0.231918	0.995514
Z5464	28.5088	0.30694	0.613685	0.500159	0.616963	0.995514
Z5471	52.7454	0.183705	0.537563	0.341737	0.732549	0.995514
Z5472	51.7825	-0.0119613	0.537519	-0.0222528	0.982246	0.995514
Z5473	35.8677	0.454041	0.58684	0.773706	0.439104	0.995514
Z5476	27.7199	-0.553787	0.608309	-0.910371	0.362627	0.995514
Z5478	53.778	0.2663	0.534989	0.497766	0.618649	0.995514
Z5480	43.0457	0.410997	0.568524	0.722919	0.46973	0.995514
Z5484	85.5474	0.263878	0.480106	0.549625	0.582576	0.995514
Z5488	41.7738	0.240669	0.577387	0.416824	0.676807	0.995514
Z5495	58.1227	-0.110618	0.521314	-0.212191	0.831958	0.995514
Z5513	155.457	-0.049329	0.395866	-0.12461	0.900832	0.995514
Z5514	305.304	-0.368152	0.333065	-1.10535	0.269009	0.995514
Z5515	98.6607	0.172886	0.453834	0.380945	0.703244	0.995514
Z5519	42.7522	-0.280804	0.560436	-0.501045	0.616339	0.995514
Z5521	129.051	-0.208006	0.418312	-0.497252	0.619011	0.995514
Z5524	80.5557	0.0149789	0.479139	0.0312622	0.97506	0.995514
Z5525	46.8505	0.277912	0.556267	0.499602	0.617355	0.995514
Z5526	57.9848	0.335754	0.525696	0.638684	0.523028	0.995514
Z5527	44.4946	-0.330332	0.558869	-0.591072	0.554472	0.995514
Z5541	433.406	0.0826641	0.320381	0.258018	0.796393	0.995514
Z5543	96.7764	0.377046	0.45797	0.823299	0.410338	0.995514
Z5544	72.7904	0.191181	0.493583	0.387332	0.69851	0.995514
Z5545	53.6513	0.32207	0.536487	0.600331	0.548286	0.995514
Z5550	33.701	0.449624	0.593686	0.757343	0.448844	0.995514
Z5552	35.0174	0.421778	0.591991	0.712473	0.476172	0.995514
Z5553	325.933	0.220255	0.325375	0.676927	0.498452	0.995514
Z5554	60.9128	0.468896	0.521771	0.898662	0.368832	0.995514
Z5555	75.6403	0.660539	0.498134	1.32603	0.184831	0.995514
Z5556	274.333	0.00492977	0.338592	0.0145596	0.988384	0.995514
Z5557	389.235	0.242536	0.320373	0.757043	0.449024	0.995514
Z5558	579.053	0.0485884	0.290554	0.167227	0.867192	0.995514
Z5559	333.873	0.296212	0.325041	0.911307	0.362134	0.995514
Z5560	1835.75	0.172232	0.266653	0.645904	0.518342	0.995514
Z5561	1120.2	0.200273	0.285585	0.701275	0.483131	0.995514
Z5569	39.1925	-0.37554	0.584911	-0.642046	0.520843	0.995514
Z5570	55.736	0.10869	0.530604	0.204842	0.837695	0.995514
Z5572	40.932	-0.23843	0.565865	-0.421354	0.673497	0.995514
Z5575	33.1777	0.515876	0.596596	0.864698	0.387205	0.995514
Z5576	82.3635	-0.192284	0.474663	-0.405096	0.685407	0.995514
Z5596	416.33	0.355649	0.33923	1.0484	0.294455	0.995514
Z5600	38.562	0.181053	0.576291	0.31417	0.753392	0.995514
Z5608	27.5834	0.0864764	0.613925	0.140858	0.887982	0.995514
Z5609	58.3091	0.136453	0.522824	0.260993	0.794098	0.995514
Z5610	88.3655	0.21661	0.467768	0.463071	0.643314	0.995514
Z5622	55.8057	-0.273513	0.526285	-0.519705	0.603269	0.995514
Z5623	39.7198	-0.0962113	0.57405	-0.167601	0.866897	0.995514
Z5638	32.5599	-0.152907	0.594939	-0.257014	0.797168	0.995514
Z5640	203.667	0.411554	0.382	1.07737	0.281317	0.995514
Z5642	137.594	-0.00752682	0.41441	-0.0181627	0.985509	0.995514
Z5643	62.1947	-0.333166	0.516484	-0.645066	0.518884	0.995514
Z5647	66.4655	0.122953	0.504935	0.243503	0.807616	0.995514
Z5650	126.33	0.161756	0.42423	0.381294	0.702985	0.995514
Z5652	45.2822	-0.0690406	0.554238	-0.124568	0.900865	0.995514
Z5657	108.161	0.186878	0.44098	0.423779	0.671727	0.995514
Z5658	32.2482	-0.0135834	0.594782	-0.0228376	0.98178	0.995514
Z5659	56.8019	0.468767	0.536293	0.874088	0.38207	0.995514
Z5660	27.7976	0.662125	0.619123	1.06946	0.284864	0.995514
Z5664	54.1997	0.069384	0.533502	0.130054	0.896524	0.995514
Z5676	92.6865	0.0604525	0.46091	0.131159	0.89565	0.995514
Z5713	63.2425	-0.13673	0.510601	-0.267782	0.788867	0.995514
Z5714	260.248	-0.0148527	0.34266	-0.0433453	0.965426	0.995514
Z5715	219.354	-0.24659	0.357669	-0.689438	0.490548	0.995514
Z5716	349.362	-0.0307539	0.320623	-0.0959191	0.923585	0.995514
Z5732	28.6412	-0.642862	0.606673	-1.05965	0.289303	0.995514
Z5736	34.6222	0.324279	0.590095	0.549536	0.582637	0.995514
Z5741	63.2021	0.222218	0.512756	0.433379	0.664739	0.995514
Z5743	42.9888	-0.429923	0.565483	-0.760275	0.44709	0.995514
Z5744	71.2557	-0.476544	0.499355	-0.95432	0.339922	0.995514
Z5748	76.8178	0.124102	0.485563	0.255585	0.798272	0.995514
Z5750	27.6377	0.247289	0.617166	0.400685	0.688652	0.995514
Z5751	52.9181	-0.464389	0.533723	-0.870093	0.384249	0.995514
Z5755	37.8675	0.0869929	0.577496	0.150638	0.880261	0.995514
Z5756	31.1613	0.171065	0.599544	0.285325	0.775395	0.995514
Z5765	86.3463	-0.103362	0.469062	-0.220358	0.825592	0.995514
Z5766	90.2791	-0.174917	0.465886	-0.37545	0.707325	0.995514
Z5767	80.6768	0.125728	0.485001	0.259232	0.795456	0.995514
Z5773	36.7167	0.032207	0.583447	0.0552012	0.955978	0.995514
Z5774	41.9673	0.171304	0.568549	0.3013	0.763186	0.995514
Z5776	88.7956	-0.112115	0.46553	-0.240833	0.809684	0.995514
Z5777	163.576	0.0680781	0.390042	0.17454	0.861441	0.995514
Z5778	356.244	0.149965	0.319276	0.469702	0.638568	0.995514
Z5779	172.257	-0.0720512	0.392211	-0.183705	0.854245	0.995514
Z5780	301.268	-0.0656858	0.331187	-0.198334	0.842783	0.995514
Z5781	334.764	-0.00672499	0.329788	-0.0203919	0.983731	0.995514
Z5782	185.556	-0.269624	0.375849	-0.717373	0.473144	0.995514
Z5784	120.949	-0.144779	0.424589	-0.340985	0.733115	0.995514
Z5785	337.596	0.113344	0.323682	0.350171	0.72621	0.995514
Z5786	1352.38	-0.179508	0.253235	-0.708859	0.478412	0.995514
Z5787	292.383	0.18829	0.335727	0.560843	0.574905	0.995514
Z5809	161.154	0.51956	0.407261	1.27574	0.202047	0.995514
Z5810	112.525	0.557652	0.446383	1.24927	0.211567	0.995514
Z5811	51.8018	0.729854	0.56542	1.29082	0.196767	0.995514
Z5816	27.3469	-0.264585	0.609933	-0.433793	0.664439	0.995514
Z5817	35.8331	-0.274842	0.582414	-0.471901	0.636998	0.995514
Z5819	105.807	-0.174521	0.450219	-0.387635	0.698286	0.995514
Z5828	92.7578	-0.636066	0.45717	-1.39131	0.164131	0.995514
Z5829	41.7947	0.101085	0.567632	0.178081	0.858659	0.995514
Z5831	27.3678	-0.338467	0.610452	-0.554452	0.579269	0.995514
Z5832	68.4764	-0.120791	0.499113	-0.242012	0.808771	0.995514
Z5837	37.1077	0.342199	0.58251	0.587457	0.556897	0.995514
Z5842	92.3816	0.440209	0.463868	0.948997	0.342622	0.995514
Z5843	50.6107	0.0644362	0.546198	0.117972	0.90609	0.995514
Z5844	38.3756	-0.161471	0.574569	-0.281031	0.778687	0.995514
Z5845	41.1908	-0.0968779	0.572468	-0.169229	0.865617	0.995514
Z5867	35.5616	0.286203	0.589481	0.485518	0.627309	0.995514
Z5870	143.084	-0.236871	0.403381	-0.587215	0.55706	0.995514
Z5872	55.9323	0.0147706	0.528214	0.0279633	0.977691	0.995514
Z5873	48.4842	0.331811	0.551969	0.601141	0.547746	0.995514
Z5874	44.8717	-0.314801	0.556034	-0.566155	0.571289	0.995514
Z5894	31.5106	0.105162	0.597907	0.175884	0.860385	0.995514
Z5896	30.2206	-0.268208	0.600936	-0.446317	0.655368	0.995514
Z5897	33.246	-0.123356	0.598166	-0.206224	0.836616	0.995514
Z5898	153.946	0.265755	0.398444	0.666981	0.504784	0.995514
Z5899	109.824	-0.0196626	0.442805	-0.0444047	0.964582	0.995514
Z5900	177.698	-0.138071	0.379737	-0.363595	0.71616	0.995514
Z5901	198.436	0.0256357	0.380674	0.0673428	0.946309	0.995514
Z5910	32.4765	-0.75123	0.600102	-1.25184	0.210629	0.995514
Z5932	53.0085	0.0763972	0.538106	0.141974	0.8871	0.995514
Z5946	73.7325	0.387484	0.493572	0.785061	0.432418	0.995514
Z5947	32.5293	-0.0840978	0.599365	-0.140312	0.888414	0.995514
Z5948	37.8523	-0.116567	0.575994	-0.202375	0.839623	0.995514
Z5953	30.2012	-0.270788	0.602866	-0.449168	0.65331	0.995514
Z5959	38.0834	-0.473306	0.57841	-0.818289	0.413192	0.995514
Z5967	31.8891	0.0464155	0.596401	0.077826	0.937967	0.995514
Z5974	32.5794	-0.149925	0.593344	-0.252678	0.800517	0.995514
Z5975	28.2529	-0.600795	0.605992	-0.991425	0.321478	0.995514
Z5976	28.9807	-0.175767	0.604775	-0.290631	0.771333	0.995514
Z5977	51.6113	-0.120838	0.536916	-0.22506	0.821933	0.995514
Z5982	59.794	-0.0111797	0.518568	-0.0215588	0.9828	0.995514
Z5983	185.366	-0.206474	0.3767	-0.548113	0.583615	0.995514
Z5984	215.398	-0.0721363	0.363319	-0.198548	0.842616	0.995514
Z5985	273.917	-0.0126781	0.348439	-0.0363854	0.970975	0.995514
Z5986	93.3616	-0.120162	0.462203	-0.259976	0.794882	0.995514
Z5990	27.9216	0.101156	0.610685	0.165643	0.868438	0.995514
Z5991	27.6851	-0.249318	0.609626	-0.408969	0.682563	0.995514
Z5993	74.5217	-0.0916399	0.494125	-0.185459	0.852869	0.995514
Z5999	48.4412	-0.219572	0.55229	-0.397566	0.69095	0.995514
Z6004	73.9873	-0.0271814	0.494671	-0.0549485	0.956179	0.995514
Z5902	55.352	-0.0057871	0.532836	-0.0108609	0.991334	0.995571
Z5651	89.8059	0.00367333	0.463887	0.0079186	0.993682	0.99732
Z0403	34.5012	0.00313059	0.596676	0.00524672	0.995814	0.997633
Z2219	29.181	-0.0035042	0.605501	-0.00578728	0.995382	0.997633
Z4893	84.437	-0.00316903	0.472282	-0.00671003	0.994646	0.997633
Z2512	39.3775	0.0013509	0.58361	0.00231474	0.998153	0.998763
Z4308	40.6174	0.00131882	0.570682	0.00231096	0.998156	0.998763
Z0181	181.091	-0.000496484	0.387681	-0.00128065	0.998978	0.998978
Z0005	23.19	0.93202	0.630966	1.47713	0.139641	NA
Z0007	15.5682	-0.855832	0.643585	-1.32979	0.183588	NA
Z0009	27.1827	-0.270357	0.610971	-0.442504	0.658125	NA
Z0010	20.8119	-0.697068	0.630849	-1.10497	0.269174	NA
Z0011	2.53555	-0.10378	0.485504	-0.213758	0.830736	NA
Z0013	1.45006	0.231929	0.389482	0.595479	0.551523	NA
Z0016	14.8223	-0.81597	0.645028	-1.26501	0.205866	NA
Z0019	12.3896	0.527155	0.642022	0.821086	0.411598	NA
Z0020	7.6192	-0.529271	0.62119	-0.852028	0.394199	NA
Z0021	3.96614	0.0849915	0.544613	0.156059	0.875987	NA
Z0022	12.5066	-0.553046	0.645226	-0.857135	0.39137	NA
Z0023	3.81588	-0.490179	0.518149	-0.946019	0.344139	NA
Z0024	5.9478	0.310993	0.592042	0.525288	0.599383	NA
Z0025	5.81421	0.112726	0.594319	0.189673	0.849565	NA
Z0028	12.6861	-0.15735	0.645338	-0.243826	0.807366	NA
Z0033	27.0866	0.218075	0.619917	0.351782	0.725002	NA
Z0035	20.5919	0.503196	0.637316	0.789555	0.429788	NA
Z0036	25.9177	-0.423337	0.615189	-0.688141	0.491364	NA
Z0039	6.52398	-0.346174	0.609595	-0.567875	0.57012	NA
Z0040	13.9511	-0.778999	0.645398	-1.20701	0.22743	NA
Z0041	2.37134	-0.103091	0.445678	-0.231312	0.817072	NA
Z0042	3.98842	-0.317241	0.550503	-0.576275	0.56443	NA
Z0043	6.89136	-0.297314	0.614035	-0.484197	0.628246	NA
Z0044	7.60384	0.114986	0.62183	0.184915	0.853296	NA
Z0045	6.88855	0.0427551	0.613671	0.0696711	0.944455	NA
Z0046	2.16817	-0.165213	0.460524	-0.358749	0.719783	NA
Z0047	2.54529	-0.0945188	0.481601	-0.196259	0.844407	NA
Z0048	1.81052	-0.225203	0.433266	-0.519781	0.603216	NA
Z0049	1.09242	0.176423	0.347642	0.507485	0.611815	NA
Z0051	4.00509	0.101686	0.545181	0.186518	0.852038	NA
Z0052	2.71643	0.414405	0.483591	0.856931	0.391483	NA
Z0053	9.21119	-0.0602431	0.63374	-0.0950596	0.924267	NA
Z0055	15.1994	0.0380011	0.644594	0.0589535	0.952989	NA
Z0056	18.0856	-0.209397	0.639425	-0.327476	0.743308	NA
Z0057	20.8701	0.802764	0.63668	1.26086	0.207359	NA
Z0066	13.6045	1.02692	0.644751	1.59273	0.11122	NA
Z0069	3.62385	-0.814695	0.517011	-1.57578	0.115077	NA
Z0070	1.10216	0.150317	0.323399	0.464802	0.642073	NA
Z0072	2.53836	-0.550065	0.463497	-1.18677	0.235319	NA
Z0073	2.73872	-0.0542298	0.464596	-0.116725	0.907078	NA
Z0075	22.2743	0.615234	0.631052	0.974934	0.329593	NA
Z0076	7.08891	0.447595	0.611536	0.73192	0.464218	NA
Z0077	6.89969	-0.124278	0.612616	-0.202864	0.839242	NA
Z0078	17.9547	0.236944	0.640523	0.369922	0.71144	NA
Z0084	7.06391	-0.114038	0.616752	-0.184901	0.853307	NA
Z0086	1.43058	0.184496	0.353175	0.522394	0.601396	NA
Z0088	17.263	0.726132	0.643943	1.12763	0.259474	NA
Z0109	19.3924	-0.21321	0.635707	-0.335391	0.73733	NA
Z0110	5.63332	-0.267005	0.589025	-0.453299	0.650333	NA
Z0111	11.7662	-0.108621	0.644328	-0.16858	0.866127	NA
Z0112	21.5215	0.445774	0.633019	0.704203	0.481306	NA
Z0113	16.4254	0.238635	0.644486	0.370272	0.71118	NA
Z0115	5.60551	-0.47915	0.593327	-0.807565	0.419341	NA
Z0116	16.3322	-0.742466	0.644013	-1.15288	0.248961	NA
Z0117	7.25594	0.0828028	0.617683	0.134054	0.89336	NA
Z0118	2.34212	-0.136211	0.465134	-0.292842	0.769643	NA
Z0120	22.0824	-0.23499	0.627624	-0.374412	0.708098	NA
Z0127	15.23	-0.074348	0.644496	-0.115358	0.908161	NA
Z0133	18.1871	0.25091	0.642661	0.390424	0.696223	NA
Z0139	25.3012	-0.0489816	0.621338	-0.0788325	0.937166	NA
Z0140	15.9912	-0.539009	0.645274	-0.835319	0.403538	NA
Z0143	20.8313	-0.0204868	0.631913	-0.0324203	0.974137	NA
Z0147	14.6998	-0.228301	0.64521	-0.353839	0.723459	NA
Z0149	24.5846	-0.599649	0.621763	-0.964434	0.334828	NA
Z0151	7.05276	0.0549776	0.615351	0.0893436	0.928809	NA
Z0152	2.51326	0.365903	0.462898	0.790461	0.429258	NA
Z0153	15.2064	-0.545771	0.644115	-0.847319	0.396818	NA
Z0155	6.32914	-0.202286	0.606208	-0.333691	0.738613	NA
Z0157	20.8939	-0.286649	0.636506	-0.450347	0.65246	NA
Z0158	7.23234	-0.603835	0.618282	-0.976634	0.32875	NA
Z0165	21.0079	0.543736	0.634056	0.857551	0.391141	NA
Z0166	22.4345	-0.486682	0.626392	-0.776961	0.437182	NA
Z0168	19.9087	-0.479105	0.63368	-0.756068	0.449609	NA
Z0169	7.23646	0.0752712	0.617714	0.121854	0.903014	NA
Z0170	12.5442	-0.391363	0.643435	-0.608241	0.543028	NA
Z0199	13.5739	0.0417258	0.64555	0.0646361	0.948464	NA
Z0201	25.5503	0.155693	0.618061	0.251905	0.801114	NA
Z0202	11.73	0.651038	0.641345	1.01511	0.310052	NA
Z0203	12.3674	-0.165926	0.643325	-0.257919	0.796469	NA
Z0204	20.1369	-0.158103	0.634879	-0.249028	0.803339	NA
Z0205	13.2428	-0.5926	0.645462	-0.918101	0.358566	NA
Z0207	15.4053	-0.179955	0.644124	-0.27938	0.779954	NA
Z0208	16.4268	0.11681	0.644332	0.181289	0.856141	NA
Z0210	19.1641	0.187752	0.638223	0.294179	0.768621	NA
Z0211	25.6686	-0.0281839	0.619625	-0.0454854	0.96372	NA
Z0212	16.8915	0.167459	0.64332	0.260304	0.794629	NA
Z0218	23.3417	0.328161	0.626574	0.523739	0.60046	NA
Z0228	24.1266	0.275136	0.624392	0.440646	0.659469	NA
Z0236	17.3981	-0.143754	0.640638	-0.224391	0.822453	NA
Z0237	22.4998	0.396439	0.630098	0.629171	0.529237	NA
Z0239	19.0639	-0.224647	0.638796	-0.351672	0.725084	NA
Z0241	20.2496	0.038842	0.635055	0.0611632	0.951229	NA
Z0242	26.1932	-0.171428	0.619956	-0.276516	0.782152	NA
Z0243	25.336	-0.384903	0.616799	-0.624034	0.532605	NA
Z0244	4.33352	0.133813	0.558848	0.239444	0.810762	NA
Z0245	3.96614	0.0849915	0.544613	0.156059	0.875987	NA
Z0246	4.33914	-0.701724	0.559122	-1.25505	0.209462	NA
Z0247	1.44032	0.226699	0.385934	0.587404	0.556933	NA
Z0248	1.6435	0.255127	0.404229	0.631146	0.527945	NA
Z0249	6.84678	0.40172	0.604892	0.66412	0.506614	NA
Z0250	14.466	-0.142924	0.64524	-0.221505	0.8247	NA
Z0251	1.44032	0.226699	0.385934	0.587404	0.556933	NA
Z0253	0.734771	0.10256	0.272796	0.375958	0.706948	NA
Z0254	5.07391	-0.552415	0.580978	-0.950837	0.341687	NA
Z0255	1.82026	-0.188383	0.409889	-0.459594	0.645808	NA
Z0256	1.63376	0.259211	0.40706	0.636786	0.524264	NA
Z0257	1.82026	-0.188383	0.409889	-0.459594	0.645808	NA
Z0258	4.74267	-0.165966	0.537851	-0.308572	0.757647	NA
Z0259	4.726	-0.524107	0.545083	-0.961517	0.336292	NA
Z0260	14.6372	-0.714664	0.645267	-1.10755	0.268058	NA
Z0262	8.53074	-0.708387	0.626492	-1.13072	0.258173	NA
Z0263	0.715292	0.0975779	0.266865	0.365645	0.71463	NA
Z0264	3.43454	0.0212608	0.529076	0.0401847	0.967946	NA
Z0265	0.367385	0.0812792	0.247322	0.328637	0.74243	NA
Z0266	6.1343	-0.0499005	0.598997	-0.0833068	0.933608	NA
Z0267	11.236	-0.288341	0.643397	-0.448154	0.654042	NA
Z0273	4.53669	0.165997	0.565824	0.293372	0.769238	NA
Z0274	22.2787	-1.03422	0.626547	-1.65066	0.0988076	NA
Z0276	9.399	0.666466	0.631977	1.05457	0.291621	NA
Z0280	16.1623	0.507862	0.644531	0.787955	0.430723	NA
Z0281	24.6595	1.00931	0.627823	1.60764	0.107915	NA
Z0284	5.63051	0.0918535	0.591358	0.155326	0.876564	NA
Z0285	8.51959	-0.581148	0.630561	-0.921636	0.356718	NA
Z0287	6.00342	0.820872	0.586328	1.40002	0.161507	NA
Z0288	13.4166	0.31068	0.645494	0.481306	0.630299	NA
Z0290	4.886	-0.00145784	0.577	-0.00252658	0.997984	NA
Z0291	1.08549	-0.336536	0.32598	-1.03238	0.301893	NA
Z0292	16.2932	-0.00084477	0.642919	-0.00131396	0.998952	NA
Z0293	2.53274	0.388282	0.472946	0.820986	0.411654	NA
Z0294	2.15562	0.322018	0.442077	0.72842	0.466356	NA
Z0295	2.16817	-0.165213	0.460524	-0.358749	0.719783	NA
Z0296	2.5467	-0.288196	0.459328	-0.62743	0.530378	NA
Z0297	7.79175	-0.35855	0.624935	-0.57374	0.566144	NA
Z0299	9.96263	0.340847	0.637872	0.53435	0.593099	NA
Z0300	13.9844	0.665844	0.645436	1.03162	0.302251	NA
Z0302	22.6542	0.404133	0.628614	0.642896	0.520291	NA
Z0305	11.5866	0.478688	0.642938	0.744532	0.456554	NA
Z0308	19.1697	-0.236735	0.636832	-0.371738	0.710088	NA
Z0310	3.80473	-0.34866	0.544454	-0.640385	0.521922	NA
Z0311	1.45287	-0.261777	0.379594	-0.689623	0.490431	NA
Z0312	0.367385	0.0812792	0.247322	0.328637	0.74243	NA
Z0314	1.08268	0.174879	0.346528	0.504662	0.613796	NA
Z0315	0.734771	0.10256	0.272796	0.375958	0.706948	NA
Z0316	0.541339	0.0898309	0.257766	0.348497	0.727467	NA
Z0317	3.6113	-0.384391	0.533456	-0.720567	0.471176	NA
Z0318	8.34283	-0.29123	0.629076	-0.462949	0.643401	NA
Z0321	13.574	-0.830775	0.645505	-1.28702	0.198089	NA
Z0322	2.71924	-0.0747102	0.495686	-0.150721	0.880196	NA
Z0324	15.2384	-0.743381	0.644931	-1.15265	0.249053	NA
Z0325	7.2476	-0.0928849	0.618808	-0.150103	0.880683	NA
Z0326	6.67985	-0.501516	0.607574	-0.82544	0.409122	NA
Z0328	1.80911	0.0271293	0.433693	0.0625541	0.950122	NA
Z0330	1.26778	-0.0592317	0.381096	-0.155424	0.876487	NA
Z0331	2.71924	-0.0747102	0.495686	-0.150721	0.880196	NA
Z0332	5.4413	-0.486394	0.588063	-0.827112	0.408173	NA
Z0333	2.53274	0.388282	0.472946	0.820986	0.411654	NA
Z0334	0.367385	0.0812792	0.247322	0.328637	0.74243	NA
Z0336	0.367385	0.0812792	0.247322	0.328637	0.74243	NA
Z0337	4.53669	0.165997	0.565824	0.293372	0.769238	NA
Z0338	4.14149	-0.0992234	0.544994	-0.182063	0.855533	NA
Z0339	14.9656	0.131708	0.645548	0.204025	0.838334	NA
Z0340	3.96333	0.566811	0.533533	1.06237	0.288066	NA
Z0342	7.25594	0.0828028	0.617683	0.134054	0.89336	NA
Z0343	3.27032	0.00602814	0.520631	0.0115785	0.990762	NA
Z0344	0.551078	0.0895321	0.256993	0.348384	0.727552	NA
Z0346	8.34423	-0.442197	0.628588	-0.703478	0.481758	NA
Z0347	2.51607	-0.0959265	0.446887	-0.214655	0.830036	NA
Z0348	6.48221	-0.0145089	0.598118	-0.0242575	0.980647	NA
Z0349	3.09356	0.462528	0.501245	0.922759	0.356133	NA
Z0350	5.81561	-0.070637	0.593905	-0.118937	0.905326	NA
Z0351	2.1779	-0.155467	0.460332	-0.337729	0.735568	NA
Z0353	12.5205	-0.0358572	0.64499	-0.0555935	0.955666	NA
Z0354	3.98561	0.0961815	0.549989	0.174879	0.861175	NA
Z0356	6.70345	0.206719	0.610266	0.338736	0.734809	NA
Z0357	23.7218	-0.484706	0.621559	-0.779823	0.435495	NA
Z0359	6.32773	-0.0245943	0.605362	-0.0406274	0.967593	NA
Z0360	15.7463	-0.386758	0.643425	-0.601093	0.547778	NA
Z0361	22.2786	-0.402497	0.626469	-0.642484	0.520559	NA
Z0362	3.81307	-0.132221	0.542863	-0.243561	0.80757	NA
Z0363	3.99816	-0.29884	0.543991	-0.549348	0.582766	NA
Z0364	12.8754	-0.6342	0.645347	-0.982727	0.325742	NA
Z0365	10.479	-0.0889475	0.640225	-0.138932	0.889504	NA
Z0366	10.0948	0.704891	0.633072	1.11344	0.265517	NA
Z0369	3.63078	-0.362294	0.532934	-0.679811	0.496624	NA
Z0370	9.05953	-0.369681	0.634828	-0.582332	0.560343	NA
Z0371	13.2511	-0.465305	0.645372	-0.720987	0.470918	NA
Z0372	5.98816	0.131044	0.598815	0.218839	0.826775	NA
Z0373	0.367385	0.0812792	0.247322	0.328637	0.74243	NA
Z0374	3.96895	-0.324789	0.544193	-0.596827	0.550623	NA
Z0375	12.327	-0.0553344	0.644974	-0.0857931	0.931631	NA
Z0376	15.1994	-0.779161	0.644172	-1.20955	0.22645	NA
Z0377	5.25198	0.248482	0.583697	0.425705	0.670323	NA
Z0381	2.18764	-0.129555	0.43488	-0.297909	0.765773	NA
Z0382	2.18483	0.336916	0.449448	0.749621	0.453483	NA
Z0384	2.37134	-0.103091	0.445678	-0.231312	0.817072	NA
Z0385	2.90013	0.439907	0.493306	0.891753	0.372525	NA
Z0386	4.72039	0.188229	0.570318	0.330041	0.741369	NA
Z0387	2.72898	-0.0664949	0.490742	-0.135499	0.892218	NA
Z0389	1.08549	-0.336536	0.32598	-1.03238	0.301893	NA
Z0390	2.34352	-0.336702	0.443526	-0.759148	0.447764	NA
Z0391	3.08944	-0.411563	0.488429	-0.842625	0.399438	NA
Z0392	2.17509	0.338322	0.450317	0.751298	0.452473	NA
Z0393	0.898985	0.144424	0.319054	0.452664	0.650791	NA
Z0394	0.541339	0.0898309	0.257766	0.348497	0.727467	NA
Z0395	3.09356	0.462528	0.501245	0.922759	0.356133	NA
Z0397	7.25182	-0.585404	0.617994	-0.947264	0.343504	NA
Z0399	19.5079	-0.214812	0.637949	-0.336723	0.736326	NA
Z0400	7.80008	-0.193057	0.624104	-0.309334	0.757067	NA
Z0401	13.0285	-0.51193	0.645527	-0.793042	0.427753	NA
Z0404	2.53274	0.388282	0.472946	0.820986	0.411654	NA
Z0405	5.06136	-0.176108	0.581196	-0.30301	0.761882	NA
Z0406	0.367385	0.0812792	0.247322	0.328637	0.74243	NA
Z0408	0.715292	0.0975779	0.266865	0.365645	0.71463	NA
Z0409	2.88346	-0.0577656	0.49867	-0.115839	0.90778	NA
Z0412	2.16817	-0.165213	0.460524	-0.358749	0.719783	NA
Z0413	2.18764	-0.129555	0.43488	-0.297909	0.765773	NA
Z0414	1.26637	0.203866	0.369534	0.551686	0.581164	NA
Z0415	2.18764	-0.129555	0.43488	-0.297909	0.765773	NA
Z0416	2.14588	0.262008	0.407173	0.643481	0.519912	NA
Z0417	7.20724	0.0612849	0.610846	0.100328	0.920084	NA
Z0418	5.75156	0.750962	0.574274	1.30767	0.190985	NA
Z0419	18.3069	-0.0793989	0.638747	-0.124304	0.901074	NA
Z0420	13.0395	0.279155	0.645362	0.432555	0.665338	NA
Z0421	3.63771	0.0553345	0.533891	0.103644	0.917452	NA
Z0422	11.5867	-0.526222	0.644257	-0.816788	0.414049	NA
Z0423	12.1378	-0.466484	0.644969	-0.723266	0.469517	NA
Z0424	13.1886	-0.996476	0.645207	-1.54443	0.122485	NA
Z0425	8.66423	0.59016	0.626012	0.94273	0.345819	NA
Z0426	6.1594	-0.764108	0.602134	-1.269	0.204441	NA
Z0427	1.08268	0.174879	0.346528	0.504662	0.613796	NA
Z0428	2.90575	-0.450703	0.480513	-0.937963	0.348263	NA
Z0429	2.16817	-0.165213	0.460524	-0.358749	0.719783	NA
Z0430	0.734771	0.10256	0.272796	0.375958	0.706948	NA
Z0432	6.13149	0.333435	0.596232	0.559238	0.575999	NA
Z0433	8.15221	-0.63516	0.628045	-1.01133	0.311859	NA
Z0434	4.8846	0.203895	0.575076	0.354554	0.722924	NA
Z0435	1.27611	0.203445	0.368986	0.551362	0.581386	NA
Z0436	0.734771	0.10256	0.272796	0.375958	0.706948	NA
Z0437	4.72319	-0.204699	0.569643	-0.359346	0.719337	NA
Z0438	8.66985	-0.113438	0.630289	-0.179978	0.85717	NA
Z0439	10.8631	-0.745447	0.642644	-1.15997	0.246062	NA
Z0442	5.61656	0.784784	0.580699	1.35145	0.176553	NA
Z0443	9.76508	-0.301142	0.638227	-0.471841	0.63704	NA
Z0444	7.62332	0.121371	0.621122	0.195407	0.845075	NA
Z0445	2.69696	0.397175	0.476476	0.833568	0.404524	NA
Z0446	3.27313	-0.376178	0.495663	-0.758939	0.447889	NA
Z0447	0.910129	-0.10627	0.314955	-0.337414	0.735805	NA
Z0448	0.734771	0.10256	0.272796	0.375958	0.706948	NA
Z0450	2.16817	-0.165213	0.460524	-0.358749	0.719783	NA
Z0452	0.715292	0.0975779	0.266865	0.365645	0.71463	NA
Z0453	1.80078	-0.201899	0.404309	-0.499367	0.617521	NA
Z0454	10.0169	-0.230877	0.629962	-0.366493	0.713997	NA
Z0455	15.0142	1.36509	0.645143	2.11595	0.0343488	NA
Z0457	14.4688	-0.381096	0.645121	-0.590735	0.554698	NA
Z0458	3.63771	0.0553345	0.533891	0.103644	0.917452	NA
Z0459	7.21979	-0.268262	0.615162	-0.436084	0.662775	NA
Z0460	3.08663	-0.019897	0.513091	-0.0387787	0.969067	NA
Z0461	6.70486	0.0221596	0.61141	0.0362434	0.971088	NA
Z0462	5.99519	-0.679441	0.574238	-1.18321	0.236728	NA
Z0463	1.97333	0.0381641	0.410799	0.0929022	0.925981	NA
Z0466	24.7917	1.32296	0.631248	2.09578	0.0361013	NA
Z0468	19.3952	-0.410199	0.635648	-0.645324	0.518717	NA
Z0470	2.74706	0.140808	0.460471	0.305791	0.759764	NA
Z0472	13.3638	-0.234551	0.645409	-0.363415	0.716295	NA
Z0473	24.2839	0.0872123	0.621865	0.140243	0.888468	NA
Z0476	9.21953	0.100292	0.634236	0.15813	0.874354	NA
Z0478	14.6399	-0.130165	0.645233	-0.201733	0.840125	NA
Z0479	26.0498	0.367181	0.618836	0.593342	0.552952	NA
Z0480	5.78077	0.796494	0.58262	1.36709	0.171597	NA
Z0481	5.80025	0.806419	0.584253	1.38026	0.167508	NA
Z0482	7.05969	0.444778	0.612786	0.725829	0.467943	NA
Z0483	12.1239	-0.0785196	0.644771	-0.121779	0.903074	NA
Z0484	24.9993	-0.484041	0.617479	-0.783899	0.433099	NA
Z0485	12.9059	0.13195	0.644791	0.20464	0.837854	NA
Z0486	18.3193	0.512481	0.640637	0.799956	0.423737	NA
Z0487	20.784	-0.130533	0.63389	-0.205925	0.83685	NA
Z0489	2.16817	-0.165213	0.460524	-0.358749	0.719783	NA
Z0491	4.0065	-0.0970496	0.541081	-0.179362	0.857653	NA
Z0492	3.8214	0.0788516	0.539754	0.146088	0.883852	NA
Z0493	10.1004	0.0192055	0.636455	0.0301758	0.975927	NA
Z0494	11.6034	-0.251693	0.644012	-0.39082	0.69593	NA
Z0496	14.4409	0.368612	0.645547	0.571008	0.567994	NA
Z0497	20.9747	-0.591069	0.631785	-0.935554	0.349503	NA
Z0498	22.9034	-0.0726287	0.632601	-0.11481	0.908596	NA
Z0502	14.3699	-0.125237	0.645439	-0.194034	0.84615	NA
Z0503	7.95868	0.533329	0.621871	0.857621	0.391102	NA
Z0509	19.5509	0.217672	0.636414	0.342028	0.73233	NA
Z0510	18.8565	0.0667431	0.637907	0.104628	0.916671	NA
Z0513	15.0296	-0.330008	0.644419	-0.512103	0.608579	NA
Z0514	22.8324	0.101163	0.626462	0.161483	0.871713	NA
Z0520	11.9248	0.496878	0.643093	0.772639	0.439736	NA
Z0521	23.6731	-0.490291	0.625624	-0.783683	0.433226	NA
Z0522	11.9597	-0.0882505	0.644591	-0.136909	0.891103	NA
Z0525	12.8781	-0.0076548	0.645338	-0.0118617	0.990536	NA
Z0527	16.2668	-0.236044	0.643395	-0.366873	0.713714	NA
Z0528	17.2298	-0.571684	0.641525	-0.891133	0.372858	NA
Z0529	7.80008	-0.193057	0.624104	-0.309334	0.757067	NA
Z0530	20.2454	0.36826	0.636523	0.578549	0.562893	NA
Z0539	16.3237	0.834344	0.644683	1.29419	0.195599	NA
Z0549	9.97658	-0.124586	0.638824	-0.195023	0.845375	NA
Z0550	8.17309	-0.7302	0.6182	-1.18117	0.237535	NA
Z0551	8.50564	-0.126391	0.630735	-0.200387	0.841178	NA
Z0552	6.86907	0.0344112	0.612746	0.0561589	0.955215	NA
Z0553	22.82	-0.367339	0.624772	-0.587957	0.556561	NA
Z0555	18.652	0.161583	0.63837	0.253119	0.800177	NA
Z0564	22.0769	-0.511031	0.62723	-0.814743	0.415219	NA
Z0565	9.4241	-0.0310613	0.636384	-0.0488091	0.961071	NA
Z0566	1.99421	-0.189059	0.447744	-0.422247	0.672845	NA
Z0583	1.45006	0.231929	0.389482	0.595479	0.551523	NA
Z0584	3.95921	-0.27695	0.509579	-0.543487	0.586795	NA
Z0585	14.3184	0.103864	0.64534	0.160944	0.872138	NA
Z0589	27.1715	0.429115	0.61455	0.698259	0.485015	NA
Z0598	13.3791	0.157588	0.645482	0.24414	0.807123	NA
Z0600	6.37091	-0.164013	0.382649	-0.428625	0.668196	NA
Z0607	17.373	0.315971	0.641769	0.492344	0.622476	NA
Z0634	4.70653	-0.625379	0.572047	-1.09323	0.274293	NA
Z0635	4.33633	-0.274378	0.56115	-0.488957	0.624872	NA
Z0636	2.16536	0.333926	0.448205	0.745029	0.456254	NA
Z0638	3.25084	-0.00481103	0.520432	-0.0092443	0.992624	NA
Z0639	9.77482	-0.297806	0.638663	-0.466297	0.641003	NA
Z0640	22.5931	-0.113888	0.628781	-0.181126	0.856269	NA
Z0641	17.2089	-0.481047	0.640573	-0.750963	0.452675	NA
Z0642	17.9604	-0.2049	0.640133	-0.320089	0.748901	NA
Z0643	4.89855	-0.376059	0.575773	-0.653138	0.513667	NA
Z0644	10.6488	-0.618137	0.638819	-0.967625	0.333232	NA
Z0646	25.3693	0.660962	0.622224	1.06226	0.288119	NA
Z0654	0.367385	0.0812792	0.247322	0.328637	0.74243	NA
Z0655	2.00114	0.31167	0.436761	0.713593	0.475479	NA
Z0656	2.37134	-0.103091	0.445678	-0.231312	0.817072	NA
Z0657	6.691	-0.685833	0.611212	-1.12209	0.261826	NA
Z0660	23.8998	-0.122555	0.62204	-0.197022	0.843811	NA
Z0661	0.367385	0.0812792	0.247322	0.328637	0.74243	NA
Z0665	2.17098	-0.652149	0.430244	-1.51577	0.129579	NA
Z0666	1.79797	0.275554	0.41686	0.661023	0.508598	NA
Z0667	0.367385	0.0812792	0.247322	0.328637	0.74243	NA
Z0668	2.17509	0.338322	0.450317	0.751298	0.452473	NA
Z0669	3.99816	-0.29884	0.543991	-0.549348	0.582766	NA
Z0670	5.42875	-0.128141	0.590087	-0.217157	0.828086	NA
Z0671	2.71091	-0.312772	0.493837	-0.63335	0.526505	NA
Z0672	1.43058	0.184496	0.353175	0.522394	0.601396	NA
Z0674	1.08549	-0.336536	0.32598	-1.03238	0.301893	NA
Z0675	0.734771	0.10256	0.272796	0.375958	0.706948	NA
Z0676	5.07672	-0.913314	0.560546	-1.62933	0.103244	NA
Z0677	9.25015	-0.0455364	0.635098	-0.0716998	0.942841	NA
Z0678	5.80447	0.110083	0.595882	0.18474	0.853433	NA
Z0679	11.2874	0.446887	0.639921	0.698347	0.48496	NA
Z0680	24.8057	0.112802	0.620192	0.181882	0.855676	NA
Z0681	25.7701	0.36126	0.620635	0.58208	0.560513	NA
Z0682	6.17326	-0.032479	0.601926	-0.0539584	0.956968	NA
Z0683	11.2235	-0.0168814	0.643158	-0.0262476	0.97906	NA
Z0686	1.63657	-0.222542	0.395595	-0.562549	0.573742	NA
Z0688	1.08549	-0.336536	0.32598	-1.03238	0.301893	NA
Z0689	3.98842	-0.317241	0.550503	-0.576275	0.56443	NA
Z0690	0.367385	0.0812792	0.247322	0.328637	0.74243	NA
[truncated: 3,118 more rows]

## Sheet: EC_O157_6h_DESeq2
Gene ID	baseMean	log2FoldChange	lfcSE	stat	pvalue	padj
Z2550	329.735	-2.46671	0.272548	-9.05056	1.42237e-19	3.33403e-16
Z2551	219.931	-2.50313	0.293157	-8.53854	1.35924e-17	1.59303e-14
Z2549	205.168	-2.09417	0.300198	-6.97598	3.03741e-12	2.37323e-09
Z5596	1327.18	1.41312	0.245112	5.76521	8.15572e-09	4.77925e-06
Z5690	40.5661	2.25298	0.405293	5.55888	2.71512e-08	1.27285e-05
Z3874	1340.85	1.39024	0.254442	5.46389	4.65815e-08	1.78857e-05
Z5689	105.997	1.81856	0.334321	5.43956	5.34128e-08	1.78857e-05
Z2548	146.585	-1.84241	0.3412	-5.39979	6.67192e-08	1.95487e-05
Z5386	1318.49	1.37105	0.255671	5.36254	8.20579e-08	2.13715e-05
Z5271	1343.65	1.33576	0.250202	5.33873	9.35983e-08	2.19394e-05
Z5691	48.8664	2.10647	0.400348	5.26159	1.42814e-07	3.04323e-05
Z5541	1314.11	1.30912	0.250393	5.22824	1.71128e-07	3.34271e-05
Z0226	1271.59	1.29147	0.251979	5.12533	2.97019e-07	5.35549e-05
Z3145	20.6799	2.24102	0.450232	4.97748	6.44183e-07	0.000107855
Z2546	77.0009	-1.79095	0.363491	-4.9271	8.34594e-07	0.000130419
Z5688	50.8944	1.9234	0.393003	4.8941	9.87579e-07	0.00014468
Z4636	829.293	1.22672	0.258083	4.7532	2.00226e-06	0.000276076
Z3141	31.0189	2.06551	0.441694	4.67633	2.9206e-06	0.000380327
Z5687	54.0026	1.72951	0.373975	4.62468	3.75185e-06	0.000462859
Z5351	211.964	-1.41212	0.322309	-4.38124	1.18005e-05	0.00138302
Z0567	204.937	1.28909	0.30025	4.29339	1.75969e-05	0.00196415
Z4522	84.2556	-1.53386	0.367001	-4.17946	2.92206e-05	0.00311332
Z4248	2298.17	1.00756	0.241992	4.16359	3.1328e-05	0.00319273
Z1676	1973.3	0.930115	0.233606	3.98155	6.84664e-05	0.00668688
Z4633	1234.12	0.975575	0.245905	3.96729	7.26957e-05	0.00681594
Z1675	2442.87	0.921319	0.237698	3.876	0.000106186	0.00957309
Z2848	613.238	0.886786	0.236665	3.74701	0.000178958	0.0155362
Z3914	11103.4	0.906497	0.263701	3.4376	0.000586902	0.0491321
Z1276	661.524	0.743984	0.22386	3.32344	0.000889151	0.0718679
Z1090	503.85	0.794997	0.246514	3.22496	0.00125989	0.0984395
Z3199	761.021	0.765592	0.241725	3.1672	0.00153914	0.116379
Z2555	149.871	-0.998456	0.316617	-3.15351	0.00161317	0.118165
Z5494	59.2632	-1.15895	0.376675	-3.07679	0.00209239	0.148623
Z3203	193.349	0.938629	0.307004	3.05738	0.00223279	0.153931
Z2705	2758.43	0.696882	0.230428	3.0243	0.00249212	0.166901
Z3201	266.727	0.829329	0.275994	3.00488	0.00265685	0.172991
Z5278	64.3468	1.04293	0.357394	2.91814	0.00352125	0.223076
Z0219	255474	0.676602	0.238771	2.83368	0.0046015	0.28384
Z5497	341.341	-0.715955	0.253737	-2.82164	0.00477787	0.287162
Z2746	559.955	0.713281	0.256872	2.7768	0.0054897	0.321696
Z0429	634.31	0.570082	0.213253	2.67327	0.00751169	0.339845
Z1520	37.8574	-1.12307	0.420901	-2.66827	0.0076244	0.339845
Z1677	45.6887	1.06812	0.388633	2.74839	0.00598881	0.339845
Z2232	230.91	-0.724253	0.269465	-2.68774	0.00719374	0.339845
Z2553	90.0128	-0.954304	0.350407	-2.72342	0.006461	0.339845
Z3875	165997	0.621526	0.231003	2.69055	0.00713348	0.339845
Z4637	189655	0.62217	0.231971	2.68211	0.00731603	0.339845
Z5166	183.557	0.842033	0.309909	2.71703	0.00658703	0.339845
Z5264	236057	0.630817	0.235616	2.67731	0.00742151	0.339845
Z5379	211441	0.634419	0.234684	2.70329	0.00686572	0.339845
Z5534	190735	0.62729	0.232484	2.69821	0.00697144	0.339845
Z5589	159480	0.624889	0.234424	2.66564	0.00768421	0.339845
Z5686	27.3214	1.16963	0.430827	2.71485	0.00663051	0.339845
Z2554	152.613	-0.834068	0.315687	-2.64207	0.00824011	0.357682
Z5938	16.3752	-1.18084	0.450515	-2.62108	0.00876507	0.373551
Z2334	25.3863	1.11808	0.434648	2.57238	0.0101001	0.415344
Z3721	289.096	-0.639804	0.248423	-2.57546	0.0100106	0.415344
Z1038	105.783	0.859022	0.335506	2.56038	0.0104559	0.415401
Z3149	15.8612	1.14626	0.447617	2.56081	0.0104428	0.415401
Z3202	181.25	0.724231	0.286956	2.52384	0.0116081	0.446883
Z3882	62283.7	0.578292	0.230066	2.51359	0.0119508	0.446883
Z5495	53.3134	-1.01154	0.40153	-2.51922	0.0117616	0.446883
Z5766	16.9955	-1.13223	0.450761	-2.51182	0.0120109	0.446883
Z5830	16.2702	-1.12681	0.450603	-2.50068	0.0123955	0.453986
Z4773	133.979	0.866495	0.35291	2.45529	0.0140772	0.507646
Z0425	816.846	0.566041	0.232138	2.43838	0.0147534	0.516151
Z3620	92.9673	0.79099	0.324147	2.44022	0.0146784	0.516151
Z3511	41.4243	0.987432	0.411812	2.39777	0.016495	0.568593
Z0001	60.9141	0.872388	0.367891	2.37132	0.0177246	0.59457
Z0769	699.372	0.564269	0.238074	2.37014	0.0177816	0.59457
Z5259	105121	0.554503	0.234421	2.36542	0.0180096	0.59457
Z4645	108923	0.546687	0.23282	2.34811	0.0188691	0.604517
Z5373	83382.5	0.536026	0.228692	2.34387	0.0190846	0.604517
Z5774	43.6798	-0.936669	0.398442	-2.35083	0.0187317	0.604517
Z0094	351.425	0.60504	0.259548	2.33113	0.0197464	0.617142
Z0213	112497	0.540969	0.232983	2.32192	0.020237	0.624151
Z0242	43.8138	0.926416	0.401289	2.3086	0.0209657	0.630045
Z2808	14.2002	1.04127	0.450655	2.31056	0.0208571	0.630045
Z0038	282.868	0.570929	0.249101	2.29196	0.0219079	0.636943
Z2969	63.8649	0.832732	0.362833	2.29508	0.0217283	0.636943
Z3133	21.5204	1.02086	0.445754	2.29019	0.0220104	0.636943
Z5406	89.0455	0.793693	0.349834	2.26877	0.0232822	0.665529
Z1665	17.1209	1.00854	0.450761	2.23741	0.0252593	0.713348
Z0161	38.904	-0.902403	0.40686	-2.21797	0.0265569	0.714419
Z1673	153.388	0.644742	0.291778	2.2097	0.027126	0.714419
Z2090	110.199	0.729727	0.327045	2.23128	0.0256629	0.714419
Z2194	142.57	0.642017	0.29018	2.21248	0.0269337	0.714419
Z3513	49.3725	0.837953	0.378899	2.21155	0.026998	0.714419
Z4442	115.231	0.677889	0.306232	2.21365	0.0268531	0.714419
Z5519	37.9271	-0.929359	0.421614	-2.20429	0.0275042	0.71633
Z0484	13.9766	-0.990144	0.450462	-2.19806	0.0279447	0.719806
Z5516	218.793	0.57416	0.262899	2.18396	0.0289654	0.730054
Z5771	34.6028	0.893854	0.409204	2.18437	0.0289348	0.730054
Z2624	61.4192	-0.805565	0.370324	-2.17529	0.029608	0.738311
Z3514	23.9895	0.945253	0.435989	2.16807	0.0301534	0.743996
Z3197	783.47	0.480274	0.223224	2.15154	0.0314337	0.767506
Z2287	358.484	0.513992	0.239699	2.14433	0.0320066	0.773437
Z2652	21.7464	0.937486	0.438857	2.1362	0.0326631	0.781248
Z0742	63.2096	-0.774187	0.366427	-2.1128	0.034618	0.819642
Z2275	314.181	-0.526476	0.251401	-2.09417	0.0362451	0.842785
Z3893	14.4016	-0.941553	0.449775	-2.09339	0.0363145	0.842785
Z2482	194.27	-0.636732	0.306585	-2.07685	0.037815	0.860249
Z3195	547.867	0.466501	0.225032	2.07305	0.038168	0.860249
Z5585	52065.8	0.460961	0.222266	2.07391	0.0380873	0.860249
Z2163	72.4089	-0.737661	0.357823	-2.06153	0.0392528	0.876271
Z4588	49.6543	-0.798336	0.388578	-2.05451	0.0399266	0.882906
Z0428	556.929	0.490517	0.239712	2.04627	0.0407295	0.888006
Z1521	30.0473	-0.876646	0.428805	-2.04439	0.040915	0.888006
Z1679	55.7767	0.74925	0.369214	2.02931	0.0424266	0.89903
Z4420	229.363	-0.545	0.268755	-2.02787	0.0425735	0.89903
Z5781	129.416	-0.648134	0.319212	-2.03042	0.0423141	0.89903
Z6021	165.661	0.628342	0.312812	2.00869	0.0445701	0.901742
Z2733	25.3244	-0.88877	0.440372	-2.01823	0.0435678	0.901742
Z2937	31.6702	-0.851738	0.423673	-2.01036	0.0443926	0.901742
Z3260	182.566	-0.556428	0.277083	-2.00817	0.0446255	0.901742
Z4523	360.2	-0.627735	0.310386	-2.02244	0.0431313	0.901742
Z0919	19.8223	-0.88328	0.445677	-1.98189	0.0474921	0.935474
Z3198	1138.95	0.431361	0.217372	1.98443	0.0472078	0.935474
Z5322	69.9227	-0.745658	0.375316	-1.98675	0.0469504	0.935474
Z1315	41.3278	0.784268	0.401935	1.95123	0.0510297	0.942464
Z3363	40.1523	0.784978	0.402766	1.94897	0.0512991	0.942464
Z3790	203.175	-0.53538	0.273672	-1.95628	0.0504316	0.942464
Z3997	74.9858	0.700709	0.35684	1.96365	0.0495708	0.942464
Z4606	30.787	0.83325	0.422794	1.97082	0.0487449	0.942464
Z4753	18.2174	-0.874986	0.449269	-1.94758	0.0514656	0.942464
Z5286	15.2638	0.877567	0.449752	1.95122	0.0510303	0.942464
Z5407	104.242	-0.706982	0.359653	-1.96573	0.0493295	0.942464
Z5529	68661.9	0.441373	0.223505	1.97478	0.0482928	0.942464
Z0810	19.7647	-0.859313	0.446634	-1.92398	0.0543575	0.958056
Z1021	51.4172	-0.742746	0.38414	-1.93353	0.0531708	0.958056
Z2869	480.651	0.453584	0.235631	1.92497	0.0542326	0.958056
Z4818	35.7915	-0.797757	0.412902	-1.93207	0.0533504	0.958056
Z5310	43.9372	0.789907	0.410565	1.92395	0.0543607	0.958056
Z1670	127.57	0.573215	0.298905	1.91772	0.0551469	0.964659
Z0002	112.277	-0.442599	0.333335	-1.32779	0.184248	0.999951
Z0003	85.5788	-0.252606	0.334284	-0.755663	0.449851	0.999951
Z0004	163.177	-0.434127	0.299966	-1.44726	0.147825	0.999951
Z0008	141.144	0.251135	0.296042	0.848309	0.396266	0.999951
Z0014	725.014	-0.341775	0.244359	-1.39866	0.161915	0.999951
Z0015	118.953	0.13927	0.30315	0.45941	0.64594	0.999951
Z0016	82.6348	0.00515343	0.35462	0.0145323	0.988405	0.999951
Z0018	180.441	0.257134	0.273722	0.9394	0.347525	0.999951
Z0019	60.8427	-0.329619	0.368462	-0.894581	0.371011	0.999951
Z0027	31.1238	-0.501216	0.43023	-1.165	0.244021	0.999951
Z0029	34.0965	-0.0256519	0.411265	-0.0623731	0.950266	0.999951
Z0030	90.6754	-0.382776	0.340966	-1.12262	0.261599	0.999951
Z0031	22.1846	0.0250577	0.440328	0.0569068	0.954619	0.999951
Z0034	26.6605	0.0475159	0.434234	0.109425	0.912866	0.999951
Z0036	28.8873	-0.370704	0.425431	-0.871362	0.383557	0.999951
Z0037	98.2257	0.428032	0.320588	1.33514	0.181829	0.999951
Z0053	18.5758	0.201206	0.44562	0.45152	0.651615	0.999951
Z0055	35.9629	-0.332802	0.408475	-0.814743	0.415219	0.999951
Z0056	26.1482	0.128945	0.431702	0.298689	0.765177	0.999951
Z0057	26.1584	0.00859101	0.432945	0.0198432	0.984168	0.999951
Z0058	32.6978	-0.308906	0.416489	-0.741691	0.458275	0.999951
Z0059	60.5897	0.0376596	0.363856	0.103501	0.917565	0.999951
Z0060	59.0932	-0.571539	0.377771	-1.51292	0.130299	0.999951
Z0061	37.5482	-0.245301	0.405119	-0.605504	0.544844	0.999951
Z0062	177.879	-0.0887588	0.278608	-0.318579	0.750045	0.999951
Z0063	226.707	-0.0338561	0.270098	-0.125347	0.900249	0.999951
Z0065	26.3087	0.144076	0.430986	0.334294	0.738158	0.999951
Z0066	16.454	0.508502	0.450737	1.12816	0.259254	0.999951
Z0067	18.4335	-0.123617	0.445957	-0.277196	0.78163	0.999951
Z0068	17.7108	-0.0230814	0.446489	-0.0516953	0.958771	0.999951
Z0074	23.9188	-0.443701	0.436625	-1.01621	0.309531	0.999951
Z0077	14.6226	-0.0113351	0.450728	-0.0251485	0.979937	0.999951
Z0078	27.6096	0.370426	0.427858	0.865768	0.386618	0.999951
Z0080	58.9052	-0.26997	0.381304	-0.708018	0.478934	0.999951
Z0081	107.92	-0.0903208	0.362158	-0.249396	0.803055	0.999951
Z0082	41.4078	0.314475	0.409552	0.767851	0.442576	0.999951
Z0083	41.4434	-0.383693	0.400905	-0.957066	0.338534	0.999951
Z0084	17.7506	0.0260743	0.450446	0.0578855	0.95384	0.999951
Z0087	46.2064	-0.0239239	0.386953	-0.0618264	0.950701	0.999951
Z0088	19.0793	-0.224506	0.445134	-0.504358	0.61401	0.999951
Z0090	38.8277	0.175316	0.403204	0.434807	0.663703	0.999951
Z0091	72.8946	-0.309481	0.353668	-0.875062	0.38154	0.999951
Z0092	124.637	0.178155	0.309133	0.576305	0.564409	0.999951
Z0093	64.9309	0.326156	0.357323	0.912778	0.361359	0.999951
Z0095	85.8357	-0.104288	0.345648	-0.301717	0.762868	0.999951
Z0096	43.9732	-0.484559	0.399063	-1.21424	0.224655	0.999951
Z0097	51.7371	0.0891409	0.376511	0.236755	0.812847	0.999951
Z0098	68.2144	0.039371	0.354663	0.111009	0.911609	0.999951
Z0099	66.6845	-0.438332	0.356771	-1.22861	0.219219	0.999951
Z0100	48.5434	-0.504404	0.387774	-1.30077	0.193338	0.999951
Z0101	74.6652	0.227176	0.349769	0.649502	0.516014	0.999951
Z0102	130.904	-0.00496987	0.297798	-0.0166887	0.986685	0.999951
Z0103	158.345	-0.163907	0.28802	-0.569081	0.569301	0.999951
Z0104	279.465	0.248829	0.269096	0.924685	0.35513	0.999951
Z0105	341.86	-0.171949	0.236905	-0.725815	0.467952	0.999951
Z0106	288.859	-0.120263	0.248405	-0.484139	0.628287	0.999951
Z0107	22.4174	0.331756	0.43651	0.760019	0.447243	0.999951
Z0108	208.219	0.215783	0.272466	0.791961	0.428383	0.999951
Z0114	30.1875	0.395728	0.423333	0.934791	0.349896	0.999951
Z0119	20.3396	-0.530886	0.443613	-1.19673	0.231411	0.999951
Z0121	29.0823	0.48571	0.427177	1.13702	0.255528	0.999951
Z0122	99.7118	0.379922	0.340472	1.11587	0.264478	0.999951
Z0124	284.465	-0.144104	0.251628	-0.572688	0.566856	0.999951
Z0125	158.117	-0.36894	0.293136	-1.2586	0.208175	0.999951
Z0126	263.427	0.110588	0.267974	0.412683	0.679839	0.999951
Z0128	545.082	-0.223444	0.234787	-0.951688	0.341255	0.999951
Z0129	108.236	0.3336	0.317328	1.05128	0.29313	0.999951
Z0130	12.8252	-0.144933	0.450561	-0.321672	0.747701	0.999951
Z0131	15.3223	-0.330259	0.450598	-0.732935	0.463598	0.999951
Z0133	17.6501	-0.435324	0.447871	-0.971984	0.331058	0.999951
Z0134	92.9606	-0.404793	0.338557	-1.19564	0.231835	0.999951
Z0137	72.0442	0.130409	0.357692	0.364585	0.715421	0.999951
Z0138	37.0724	-0.159061	0.416194	-0.382181	0.702327	0.999951
Z0139	30.1708	0.084334	0.419622	0.200976	0.840717	0.999951
Z0140	17.143	-0.25831	0.448459	-0.575994	0.56462	0.999951
Z0141	16.0603	0.0349436	0.450401	0.0775834	0.938159	0.999951
Z0142	57.0086	0.02992	0.382084	0.0783075	0.937583	0.999951
Z0143	17.4483	-0.158487	0.446956	-0.354591	0.722896	0.999951
Z0144	39.6609	-0.349054	0.405871	-0.86001	0.389784	0.999951
Z0145	19.468	0.0386059	0.443914	0.0869671	0.930698	0.999951
Z0146	51.0639	-0.270266	0.390343	-0.69238	0.488699	0.999951
Z0148	15.1679	0.321851	0.449682	0.715732	0.474157	0.999951
Z0150	14.2699	0.115425	0.450493	0.25622	0.797781	0.999951
Z0154	19.2526	-0.599463	0.446134	-1.34368	0.179051	0.999951
Z0156	426.801	-0.0179752	0.229873	-0.0781963	0.937672	0.999951
Z0157	430.523	0.17841	0.234883	0.759571	0.447511	0.999951
Z0159	17.2001	-0.536127	0.44928	-1.1933	0.232751	0.999951
Z0160	55.1199	0.114437	0.371209	0.308282	0.757868	0.999951
Z0165	38.5941	0.531666	0.401371	1.32462	0.185296	0.999951
Z0166	59.2049	-0.344967	0.367796	-0.937932	0.34828	0.999951
Z0167	101.145	0.256284	0.329106	0.778728	0.43614	0.999951
Z0170	31.9481	0.486293	0.417538	1.16467	0.244153	0.999951
Z0171	16.5327	-0.197278	0.448801	-0.439568	0.66025	0.999951
Z0173	72.2261	-0.000764397	0.373924	-0.00204426	0.998369	0.999951
Z0174	18.9167	0.172723	0.445559	0.387655	0.698271	0.999951
Z0175	178.313	0.0953914	0.294586	0.323815	0.746078	0.999951
Z0176	90.8477	-0.0310036	0.330795	-0.0937246	0.925328	0.999951
Z0177	53.1476	0.0523602	0.381259	0.137335	0.890766	0.999951
Z0178	34.7381	0.0108865	0.410013	0.0265515	0.978817	0.999951
Z0180	352.922	-0.221422	0.238599	-0.928007	0.353404	0.999951
Z0181	240.769	0.0231919	0.257854	0.0899421	0.928333	0.999951
Z0182	44.1196	0.239325	0.388953	0.615306	0.538352	0.999951
Z0183	163.911	0.35294	0.287446	1.22785	0.219504	0.999951
Z0184	31.2566	-0.32448	0.433813	-0.747971	0.454478	0.999951
Z0185	71.4585	-0.446626	0.362555	-1.23188	0.217993	0.999951
Z0186	37.3073	-0.310322	0.409178	-0.758403	0.44821	0.999951
Z0187	104.709	-0.147298	0.32086	-0.459072	0.646183	0.999951
Z0188	510.906	0.040777	0.219664	0.185634	0.852732	0.999951
Z0190	350.394	-0.08226	0.252014	-0.326411	0.744114	0.999951
Z0191	134.248	-0.226635	0.296386	-0.764661	0.444473	0.999951
Z0192	61.0517	-0.369604	0.368546	-1.00287	0.315924	0.999951
Z0193	71.9378	-0.189938	0.356151	-0.533307	0.593821	0.999951
Z0194	30.7709	0.148681	0.417971	0.355722	0.722049	0.999951
Z0195	18.1263	0.204181	0.445703	0.458111	0.646873	0.999951
Z0196	144.366	-0.259726	0.318298	-0.815984	0.414509	0.999951
Z0197	75.592	-0.103516	0.359312	-0.288094	0.773274	0.999951
Z0198	60.0203	-0.304548	0.36784	-0.827937	0.407706	0.999951
Z0199	14.9005	-0.351947	0.448743	-0.784297	0.432866	0.999951
Z0201	65.5989	-0.390561	0.373259	-1.04635	0.295398	0.999951
Z0203	15.8948	-0.256224	0.449719	-0.569741	0.568853	0.999951
Z0204	25.3351	-0.608711	0.43642	-1.39478	0.163082	0.999951
Z0206	41.5533	-0.695602	0.402951	-1.72627	0.0842988	0.999951
Z0208	18.2998	0.0577607	0.446809	0.129274	0.897141	0.999951
Z0209	162.765	-0.0466141	0.28639	-0.162764	0.870704	0.999951
Z0210	46.7503	0.345111	0.386885	0.892025	0.37238	0.999951
Z0211	55.4059	-0.152703	0.376118	-0.405999	0.684744	0.999951
Z0212	17.6891	-0.366875	0.449825	-0.815595	0.414732	0.999951
Z0217	20.2133	0.0434137	0.442947	0.0980111	0.921923	0.999951
Z0228	34.5093	0.75705	0.417479	1.81338	0.0697728	0.999951
Z0232	42.2217	-0.354035	0.395372	-0.895448	0.370548	0.999951
Z0233	19.4363	0.00644676	0.443234	0.0145448	0.988395	0.999951
Z0235	59.0875	-0.580538	0.37875	-1.53277	0.125332	0.999951
Z0236	44.8662	0.0997127	0.39051	0.25534	0.798461	0.999951
Z0237	24.7532	0.0680723	0.43338	0.157073	0.875187	0.999951
Z0268	55.0737	0.396316	0.370914	1.06848	0.285303	0.999951
Z0269	67.948	-0.0751423	0.357889	-0.20996	0.833699	0.999951
Z0277	81.7732	-0.467219	0.34555	-1.3521	0.176342	0.999951
Z0278	363.682	0.0643619	0.235335	0.27349	0.784476	0.999951
Z0280	33.0456	-0.0927818	0.418703	-0.221593	0.824631	0.999951
Z0281	18.3836	-0.479945	0.450478	-1.06541	0.286689	0.999951
Z0282	33.8015	-0.194255	0.413299	-0.47001	0.638348	0.999951
Z0285	53.5016	0.395202	0.374296	1.05585	0.291036	0.999951
Z0288	16.3555	-0.295531	0.450761	-0.655627	0.512064	0.999951
Z0298	117.653	0.153297	0.3185	0.481309	0.630297	0.999951
Z0301	94.6991	0.023124	0.330018	0.0700688	0.944139	0.999951
Z0304	27.7882	0.140881	0.430556	0.327206	0.743512	0.999951
Z0307	80.6316	0.0437287	0.347213	0.125942	0.899778	0.999951
Z0308	12.7619	0.178067	0.449847	0.39584	0.692223	0.999951
Z0309	439.2	0.388435	0.240347	1.61614	0.106064	0.999951
Z0319	41.4847	-0.209502	0.402474	-0.520535	0.602691	0.999951
Z0324	24	0.660358	0.435066	1.51783	0.129056	0.999951
Z0350	33.379	-0.398297	0.41766	-0.953639	0.340267	0.999951
Z0353	39.5002	0.421593	0.414423	1.0173	0.309009	0.999951
Z0375	13.2143	0.0820407	0.450723	0.18202	0.855567	0.999951
Z0376	22.7356	0.512039	0.435694	1.17523	0.239905	0.999951
Z0377	18.1235	0.0245045	0.448078	0.0546879	0.956387	0.999951
Z0381	24.9796	-0.0523982	0.440795	-0.118872	0.905377	0.999951
Z0402	29.0654	0.216435	0.424193	0.510228	0.609892	0.999951
Z0403	15.2279	-0.455997	0.450527	-1.01214	0.311471	0.999951
Z0415	15.739	0.00386228	0.449092	0.00860018	0.993138	0.999951
Z0419	19.828	-0.126411	0.445414	-0.283806	0.776559	0.999951
Z0420	41.4852	-0.602733	0.399762	-1.50773	0.131624	0.999951
Z0422	12.9013	0.809805	0.44814	1.80704	0.0707567	0.999951
Z0424	16.4794	0.00529634	0.448552	0.0118077	0.990579	0.999951
Z0426	24.0581	0.191117	0.433772	0.440594	0.659507	0.999951
Z0427	167.446	0.209972	0.289467	0.725377	0.468221	0.999951
Z0430	1080.97	0.367051	0.214337	1.7125	0.0868054	0.999951
Z0431	65.9894	0.533612	0.359632	1.48377	0.137869	0.999951
Z0433	17.7949	0.245984	0.448147	0.548891	0.583081	0.999951
Z0438	172.044	0.327057	0.280284	1.16688	0.243261	0.999951
Z0439	349.866	0.193199	0.248265	0.778199	0.436452	0.999951
Z0440	1541.09	0.157586	0.209435	0.752433	0.451791	0.999951
Z0441	15.0914	-0.331176	0.45074	-0.734738	0.462499	0.999951
Z0455	16.513	0.205574	0.45028	0.456546	0.647997	0.999951
Z0456	45.4052	-0.192927	0.394872	-0.488581	0.625139	0.999951
Z0457	13.1126	0.29806	0.447694	0.665767	0.50556	0.999951
Z0460	41.8423	-0.54286	0.403728	-1.34462	0.178749	0.999951
Z0461	85.8199	-0.414245	0.3618	-1.14496	0.252226	0.999951
Z0463	29.2786	0.147058	0.43203	0.34039	0.733563	0.999951
Z0468	22.04	-0.0486915	0.441732	-0.110229	0.912228	0.999951
Z0469	32.1448	0.165303	0.422512	0.391238	0.695622	0.999951
Z0472	29.9683	-0.13482	0.429662	-0.313781	0.753687	0.999951
Z0473	17.4655	0.119146	0.447714	0.26612	0.790147	0.999951
Z0474	38.0348	-0.412573	0.408827	-1.00916	0.312897	0.999951
Z0475	67.657	-0.626329	0.357664	-1.75117	0.0799172	0.999951
Z0477	20.3174	-0.392258	0.443234	-0.88499	0.376162	0.999951
Z0478	125.88	0.0711314	0.299436	0.237551	0.812229	0.999951
Z0479	106.307	-0.326544	0.320442	-1.01904	0.308183	0.999951
Z0480	121.125	0.144213	0.309557	0.465867	0.641311	0.999951
Z0481	31.111	0.112205	0.428143	0.262074	0.793264	0.999951
Z0482	16.6185	-0.553144	0.450386	-1.22816	0.219388	0.999951
Z0485	124.045	-0.321048	0.303308	-1.05849	0.289833	0.999951
Z0486	16.3265	-0.309638	0.44968	-0.688573	0.491092	0.999951
Z0487	13.9547	-0.587921	0.450728	-1.30438	0.192104	0.999951
Z0493	19.8696	0.139021	0.446547	0.311324	0.755554	0.999951
Z0497	13.5007	-0.422791	0.450644	-0.938194	0.348145	0.999951
Z0498	14.6981	0.284055	0.450049	0.631164	0.527933	0.999951
Z0499	22.4932	0.0279099	0.441	0.0632877	0.949537	0.999951
Z0505	55.2406	0.218752	0.368964	0.59288	0.553261	0.999951
Z0506	64.4685	0.0172252	0.366012	0.0470617	0.962464	0.999951
Z0507	63.2172	0.147604	0.368937	0.400078	0.689099	0.999951
Z0508	34.0541	0.109015	0.417047	0.261397	0.793786	0.999951
Z0509	24.6545	0.0486258	0.431969	0.112568	0.910373	0.999951
Z0510	24.5129	0.406572	0.432331	0.940417	0.347003	0.999951
Z0511	28.4753	-0.525742	0.431209	-1.21923	0.222757	0.999951
Z0512	50.001	-0.673097	0.391363	-1.71988	0.0854545	0.999951
Z0513	41.4714	-0.126739	0.417244	-0.303752	0.761316	0.999951
Z0515	19.8131	-0.143884	0.445127	-0.323242	0.746512	0.999951
Z0516	12.7993	-0.676447	0.449663	-1.50434	0.132493	0.999951
Z0522	71.4811	-0.0154504	0.348993	-0.0442714	0.964688	0.999951
Z0523	25.3495	0.13984	0.431547	0.324042	0.745906	0.999951
Z0524	24.2667	-0.305325	0.439235	-0.695129	0.486975	0.999951
Z0528	17.7804	-0.113761	0.446936	-0.254535	0.799083	0.999951
Z0529	22.3312	0.556055	0.436788	1.27306	0.202998	0.999951
Z0531	233.945	0.179038	0.257693	0.694772	0.487198	0.999951
Z0532	104.302	-0.13785	0.319041	-0.432077	0.665686	0.999951
Z0533	97.7327	0.238381	0.343661	0.693652	0.4879	0.999951
Z0534	148.715	-0.207671	0.314792	-0.659708	0.509441	0.999951
Z0535	97.9137	-0.132561	0.327801	-0.404394	0.685923	0.999951
Z0537	18.7741	-0.654131	0.447653	-1.46125	0.143947	0.999951
Z0539	569.011	0.256724	0.249778	1.02781	0.304041	0.999951
Z0541	130.368	-0.0498013	0.320846	-0.155219	0.876649	0.999951
Z0542	170.656	-0.0757338	0.300712	-0.251849	0.801158	0.999951
Z0543	325.933	-0.170151	0.239388	-0.710773	0.477225	0.999951
Z0545	312.146	-0.215526	0.242439	-0.888991	0.374008	0.999951
Z0547	75.4599	0.0374355	0.357124	0.104825	0.916515	0.999951
Z0548	42.6681	-0.444511	0.395894	-1.12281	0.26152	0.999951
Z0550	38.3507	0.148341	0.407111	0.364375	0.715578	0.999951
Z0551	14.6283	0.0742692	0.449696	0.165154	0.868823	0.999951
Z0552	18.6561	0.829679	0.448502	1.84989	0.0643295	0.999951
Z0553	17.7975	0.596144	0.447615	1.33182	0.182919	0.999951
Z0562	13.4523	0.659179	0.450761	1.46237	0.143641	0.999951
Z0563	26.1092	0.662917	0.427688	1.55	0.121141	0.999951
Z0564	29.2309	0.230659	0.425478	0.542118	0.587737	0.999951
Z0565	134.248	-0.279768	0.307527	-0.909736	0.362962	0.999951
Z0568	90.2588	0.361629	0.33032	1.09478	0.273611	0.999951
Z0569	34.2065	-0.414667	0.428079	-0.968668	0.332711	0.999951
Z0570	17.631	0.141947	0.446887	0.317635	0.750762	0.999951
Z0571	59.6339	0.147769	0.36305	0.407022	0.683992	0.999951
Z0573	258.92	0.185146	0.304744	0.607547	0.543488	0.999951
Z0574	535.746	0.0272743	0.2474	0.110244	0.912216	0.999951
Z0576	415.729	-0.0740335	0.230065	-0.321794	0.747609	0.999951
Z0578	162.405	-0.158679	0.282522	-0.561652	0.574353	0.999951
Z0579	39.2323	0.345678	0.401591	0.860772	0.389364	0.999951
Z0581	30.3431	-0.197978	0.421439	-0.469766	0.638522	0.999951
Z0587	53.2152	-0.342626	0.375704	-0.911956	0.361792	0.999951
Z0588	36.1602	-0.0834197	0.419729	-0.198747	0.842461	0.999951
Z0589	30.1283	-0.134216	0.420964	-0.318829	0.749856	0.999951
Z0590	189.319	-0.0661511	0.298779	-0.221405	0.824777	0.999951
Z0591	31.4031	-0.529823	0.420248	-1.26074	0.207404	0.999951
Z0592	21.7477	-0.185144	0.447565	-0.413668	0.679117	0.999951
Z0596	18.5473	-0.240113	0.446647	-0.537591	0.590859	0.999951
Z0597	90.5325	0.282562	0.326767	0.86472	0.387192	0.999951
Z0598	16.0296	-0.266509	0.450461	-0.591636	0.554095	0.999951
Z0599	64.1675	-0.448788	0.366021	-1.22613	0.220151	0.999951
Z0600	14.0317	0.336333	0.449066	0.748961	0.453881	0.999951
Z0601	53.4266	0.00755129	0.38156	0.0197906	0.98421	0.999951
Z0602	86.0519	-0.214015	0.334884	-0.639072	0.522776	0.999951
Z0604	239.113	-0.395797	0.264311	-1.49747	0.134272	0.999951
Z0606	386.273	-0.343261	0.238058	-1.44192	0.149325	0.999951
Z0607	222.408	-0.127561	0.263333	-0.484411	0.628094	0.999951
Z0608	408.187	0.250293	0.238981	1.04733	0.294946	0.999951
Z0609	368.047	-0.279527	0.248128	-1.12655	0.259934	0.999951
Z0615	94.3372	-0.311757	0.332081	-0.938798	0.347834	0.999951
Z0635	17.4086	0.324693	0.446976	0.726421	0.467581	0.999951
Z0641	18.7211	-0.397131	0.450594	-0.88135	0.378128	0.999951
Z0642	47.3205	-0.442838	0.395194	-1.12056	0.262476	0.999951
Z0645	52.3923	-0.0372349	0.383697	-0.0970425	0.922693	0.999951
Z0647	23.5326	0.0413836	0.437368	0.0946197	0.924617	0.999951
Z0648	14.5707	0.201719	0.450625	0.447642	0.654412	0.999951
Z0649	17.499	-0.0157969	0.447607	-0.0352919	0.971847	0.999951
Z0660	85.1639	-0.027663	0.343122	-0.0806216	0.935743	0.999951
Z0669	17.1387	0.175646	0.448143	0.391942	0.695101	0.999951
Z0680	71.535	0.162746	0.351702	0.462738	0.643552	0.999951
Z0681	13.8758	0.380502	0.450613	0.84441	0.39844	0.999951
Z0684	20.9456	0.195487	0.440114	0.444174	0.656916	0.999951
Z0702	42.4033	-0.0482539	0.394163	-0.122421	0.902565	0.999951
Z0705	43.7886	0.173959	0.394122	0.441382	0.658936	0.999951
Z0717	30.5313	0.0203047	0.42531	0.0477408	0.961923	0.999951
Z0720	106.489	-0.121232	0.314895	-0.38499	0.700245	0.999951
Z0722	16.2761	-0.333234	0.44888	-0.742368	0.457864	0.999951
Z0727	15.1245	-0.779797	0.45067	-1.73031	0.0835752	0.999951
Z0740	425.687	-0.385142	0.230674	-1.66964	0.0949908	0.999951
Z0743	60.3384	-0.360545	0.371445	-0.970654	0.33172	0.999951
Z0744	13.8642	0.0696809	0.450189	0.154781	0.876994	0.999951
Z0749	181.65	-0.265638	0.286842	-0.926077	0.354406	0.999951
Z0750	58.0231	-0.0913332	0.375003	-0.243553	0.807577	0.999951
Z0751	75.3221	-0.0696086	0.34894	-0.199486	0.841883	0.999951
Z0752	22.529	-0.152557	0.438625	-0.347807	0.727985	0.999951
Z0755	29.6994	0.371501	0.419389	0.885815	0.375717	0.999951
Z0771	32.0807	-0.217595	0.417343	-0.521381	0.602102	0.999951
Z0772	70.7416	0.0962566	0.372313	0.258537	0.795992	0.999951
Z0773	49.4435	0.297495	0.385164	0.772385	0.439886	0.999951
Z0776	49.0034	0.14127	0.386922	0.365112	0.715028	0.999951
Z0777	21.1073	-0.163855	0.448316	-0.36549	0.714746	0.999951
Z0778	59.3501	0.183602	0.368082	0.498807	0.617916	0.999951
Z0780	34.863	0.101965	0.410397	0.248456	0.803782	0.999951
Z0781	18.3822	-0.434932	0.447222	-0.972519	0.330792	0.999951
Z0783	15.4514	0.0803444	0.291087	0.276015	0.782536	0.999951
Z0787	30.8149	-0.112326	0.418901	-0.268145	0.788588	0.999951
Z0788	110.636	0.372375	0.317291	1.17361	0.240552	0.999951
Z0789	113.201	-0.0982599	0.318345	-0.308658	0.757582	0.999951
Z0790	254.063	0.163652	0.259742	0.630057	0.528658	0.999951
Z0791	24.3889	-0.196193	0.436205	-0.449772	0.652875	0.999951
Z0802	71.2624	0.265254	0.346157	0.766282	0.443508	0.999951
Z0803	33.084	0.0451272	0.415499	0.108609	0.913512	0.999951
Z0804	32.2338	-0.264435	0.421174	-0.627853	0.5301	0.999951
Z0805	482.917	0.106559	0.231741	0.459822	0.645644	0.999951
Z0806	24.6271	-0.11467	0.435263	-0.263449	0.792205	0.999951
Z0807	57.4034	-0.291331	0.376213	-0.774377	0.438708	0.999951
Z0808	36.225	0.2676	0.411773	0.649873	0.515774	0.999951
Z0809	87.4336	-0.00845059	0.340873	-0.024791	0.980222	0.999951
Z0811	29.6123	0.287701	0.422793	0.680476	0.496203	0.999951
Z0817	15.6229	0.136276	0.449121	0.303428	0.761564	0.999951
Z0819	42.2121	-0.0295717	0.396417	-0.0745975	0.940535	0.999951
Z0820	24.0997	-0.328426	0.437838	-0.750108	0.45319	0.999951
Z0821	31.6371	0.191448	0.434655	0.44046	0.659604	0.999951
Z0822	13.923	-0.247311	0.450741	-0.548676	0.583228	0.999951
Z0823	24.9144	-0.53471	0.435444	-1.22796	0.21946	0.999951
Z0824	41.0742	0.237844	0.39535	0.601603	0.547438	0.999951
Z0825	51.5011	-0.2729	0.386611	-0.705877	0.480264	0.999951
Z0826	129.338	-0.239858	0.303596	-0.790057	0.429495	0.999951
Z0827	54.7809	-0.0967285	0.376433	-0.256961	0.797209	0.999951
Z0831	95.4327	-0.0284806	0.328001	-0.0868309	0.930806	0.999951
Z0832	33.2503	0.396605	0.412859	0.960631	0.336738	0.999951
Z0836	31.9866	-0.115391	0.422274	-0.27326	0.784653	0.999951
Z0837	87.5728	-0.196514	0.342565	-0.573654	0.566202	0.999951
Z0842	17.0795	-0.600324	0.449478	-1.3356	0.181679	0.999951
Z0858	23.6015	-0.100708	0.443138	-0.22726	0.820222	0.999951
Z0859	88.6292	-0.27592	0.349615	-0.789211	0.429989	0.999951
Z0861	49.7038	-0.132502	0.387078	-0.342312	0.732116	0.999951
Z0862	32.7033	-0.246558	0.41546	-0.593458	0.552874	0.999951
Z0863	25.4052	-0.275637	0.433998	-0.635112	0.525355	0.999951
Z0864	17.3819	-0.226465	0.449423	-0.503901	0.614331	0.999951
Z0871	13.7657	0.206618	0.450265	0.458881	0.64632	0.999951
Z0873	293.438	-0.154581	0.253625	-0.609486	0.542202	0.999951
Z0875	30.7471	0.118135	0.424452	0.278323	0.780765	0.999951
Z0876	21.2003	-0.0816588	0.442471	-0.184552	0.853581	0.999951
Z0877	133.452	-0.147095	0.305687	-0.481195	0.630378	0.999951
Z0878	74.3262	0.0995333	0.369026	0.269719	0.787376	0.999951
Z0879	75.4765	0.430346	0.373085	1.15348	0.248713	0.999951
Z0880	751.622	0.00633348	0.226261	0.027992	0.977669	0.999951
Z0881	409.932	-0.363293	0.22919	-1.58512	0.11294	0.999951
Z0882	336.277	-0.303211	0.259946	-1.16644	0.243437	0.999951
Z0883	314.223	-0.27982	0.243225	-1.15046	0.249956	0.999951
Z0900	123.956	-0.189131	0.305834	-0.618411	0.536304	0.999951
Z0901	118.446	-0.30606	0.317376	-0.964343	0.334874	0.999951
Z0903	27.3097	-0.0236981	0.426609	-0.05555	0.9557	0.999951
Z0904	28.4705	0.148954	0.422616	0.352456	0.724496	0.999951
Z0905	39.6989	-0.226362	0.406597	-0.556722	0.577717	0.999951
Z0906	29.3478	-0.170059	0.424888	-0.400245	0.688976	0.999951
Z0907	142.403	-0.0279207	0.292911	-0.0953213	0.92406	0.999951
Z0908	365.982	0.29971	0.239738	1.25016	0.211243	0.999951
Z0909	485.073	0.429855	0.22944	1.8735	0.0609997	0.999951
Z0910	200.214	0.0575754	0.285863	0.201409	0.840379	0.999951
Z0911	75.7943	0.535948	0.341504	1.56938	0.11656	0.999951
Z0912	29.362	0.148085	0.422272	0.350686	0.725824	0.999951
Z0913	24.3729	-0.14662	0.433236	-0.33843	0.735039	0.999951
Z0914	15.2503	0.42409	0.450436	0.941511	0.346443	0.999951
Z0920	38.6897	-0.116781	0.402524	-0.290121	0.771724	0.999951
Z0922	26.3614	0.178943	0.430659	0.41551	0.677769	0.999951
Z0923	113.491	0.0590343	0.313671	0.188205	0.850716	0.999951
Z0924	65.2106	-0.433919	0.398524	-1.08882	0.276234	0.999951
Z0925	180.597	-0.341498	0.294457	-1.15975	0.246149	0.999951
Z0926	41.476	-0.123449	0.396292	-0.31151	0.755413	0.999951
Z0927	27.5818	-0.104997	0.438916	-0.23922	0.810935	0.999951
Z0928	17.1579	0.0172577	0.447814	0.0385376	0.969259	0.999951
Z0929	18.5285	-0.184867	0.446154	-0.414357	0.678613	0.999951
Z0932	39.9162	0.310993	0.409794	0.758902	0.447911	0.999951
Z0933	18.8579	0.273073	0.445178	0.613402	0.539611	0.999951
Z0938	54.2999	-0.229158	0.382091	-0.599747	0.548675	0.999951
Z0956	14.0232	0.28011	0.450652	0.621566	0.534227	0.999951
Z0957	16.1391	0.849855	0.449299	1.89151	0.058556	0.999951
Z0980	14.2498	-0.103452	0.450732	-0.22952	0.818465	0.999951
Z0992	54.8463	0.133766	0.378372	0.35353	0.723691	0.999951
Z0998	57.7825	-0.429928	0.375493	-1.14497	0.252222	0.999951
Z0999	17.2951	0.0964302	0.447261	0.215602	0.829298	0.999951
Z1000	42.2159	0.115245	0.394425	0.292186	0.770145	0.999951
Z1001	25.757	0.182143	0.429685	0.423899	0.67164	0.999951
Z1002	21.0783	-0.0530544	0.442484	-0.119901	0.904561	0.999951
Z1005	89.4394	-0.00586108	0.335276	-0.0174814	0.986053	0.999951
Z1007	19.7558	-0.125374	0.443869	-0.282458	0.777592	0.999951
Z1008	33.8254	0.150771	0.414346	0.363877	0.71595	0.999951
Z1009	30.8875	0.00199308	0.420185	0.00474333	0.996215	0.999951
Z1010	91.5228	-0.249819	0.337775	-0.739602	0.459541	0.999951
Z1012	33.0929	-0.440346	0.424776	-1.03665	0.299897	0.999951
Z1014	15.2553	-0.595323	0.450625	-1.32111	0.186466	0.999951
Z1015	18.3378	-0.227512	0.447458	-0.508454	0.611135	0.999951
Z1017	20.7401	-0.129035	0.450648	-0.286331	0.774625	0.999951
Z1022	26.8192	-0.0642878	0.432958	-0.148485	0.88196	0.999951
Z1024	38.8285	0.231321	0.399516	0.579003	0.562587	0.999951
Z1031	33.2088	-0.1943	0.417755	-0.465105	0.641856	0.999951
Z1032	28.3959	0.212466	0.422646	0.502703	0.615173	0.999951
Z1033	198.594	0.35111	0.270285	1.29904	0.193932	0.999951
Z1034	315.863	0.0202043	0.251457	0.0803489	0.93596	0.999951
Z1036	356.049	0.169711	0.244577	0.693895	0.487748	0.999951
Z1039	30.2126	0.240617	0.420596	0.572086	0.567263	0.999951
Z1041	28.5952	-0.122668	0.427572	-0.286895	0.774193	0.999951
Z1042	18.4671	-0.328089	0.448362	-0.73175	0.464321	0.999951
Z1043	73.9964	-0.365915	0.355485	-1.02934	0.30332	0.999951
Z1051	35.4749	-0.0411512	0.413546	-0.0995081	0.920735	0.999951
Z1053	26.4081	-0.169055	0.429686	-0.393437	0.693996	0.999951
Z1054	36.1881	-0.487846	0.409631	-1.19094	0.233677	0.999951
Z1055	12.6911	-0.125901	0.450548	-0.279439	0.779908	0.999951
Z1056	13.0422	0.587388	0.4507	1.30328	0.19248	0.999951
Z1059	21.8737	-0.138438	0.44214	-0.313109	0.754198	0.999951
Z1060	29.0296	0.369939	0.42273	0.87512	0.381509	0.999951
Z1062	26.8987	-0.311475	0.433453	-0.718589	0.472394	0.999951
Z1063	26.1338	-0.151745	0.429144	-0.353599	0.723639	0.999951
Z1064	51.4743	0.222594	0.380623	0.584816	0.558671	0.999951
Z1066	118.586	-0.0770166	0.305243	-0.252313	0.800799	0.999951
Z1067	15.9539	-0.452252	0.449866	-1.0053	0.314751	0.999951
Z1074	17.3855	-0.225904	0.44865	-0.50352	0.614598	0.999951
Z1076	21.2724	-0.288226	0.447853	-0.643572	0.519853	0.999951
Z1079	19.7449	-0.0615025	0.444024	-0.138512	0.889836	0.999951
Z1080	13.6652	-0.401342	0.450755	-0.890376	0.373264	0.999951
Z1081	248.28	-0.188622	0.272802	-0.691424	0.489299	0.999951
Z1082	78.0814	-0.0620175	0.346307	-0.179083	0.857873	0.999951
Z1083	72.6491	0.285708	0.353558	0.808095	0.419036	0.999951
Z1084	55.0726	0.0903894	0.377933	0.239168	0.810975	0.999951
Z1091	33.6545	-0.579799	0.418336	-1.38597	0.165757	0.999951
Z1092	42.743	-0.206965	0.393921	-0.525397	0.599308	0.999951
Z1093	162.8	0.286476	0.281478	1.01776	0.308794	0.999951
Z1094	67.8036	0.0160065	0.365832	0.0437538	0.965101	0.999951
Z1095	93.97	-0.341092	0.325547	-1.04775	0.294754	0.999951
Z1096	30.3694	-0.287788	0.426336	-0.675025	0.49966	0.999951
Z1099	24.7013	-0.321029	0.433663	-0.740272	0.459135	0.999951
Z1100	22.5093	-0.639236	0.44847	-1.42537	0.15405	0.999951
Z1104	45.1322	-0.68868	0.39329	-1.75108	0.0799328	0.999951
Z1105	144.28	-0.134676	0.294216	-0.457744	0.647136	0.999951
Z1109	41.0812	-0.0480849	0.3999	-0.120242	0.904291	0.999951
Z1110	65.664	0.0853128	0.362392	0.235416	0.813886	0.999951
Z1115	18.6041	-0.18178	0.445196	-0.408314	0.683043	0.999951
Z1116	37.6264	-0.0891444	0.404129	-0.220584	0.825416	0.999951
Z1117	150.653	0.286492	0.312789	0.915926	0.359706	0.999951
Z1118	129.304	0.0396694	0.305474	0.129861	0.896676	0.999951
Z1119	838.678	-0.343019	0.216844	-1.58187	0.113679	0.999951
Z1129	28.9643	0.11178	0.431562	0.259011	0.795626	0.999951
Z1145	16.2834	-0.0513336	0.449273	-0.114259	0.909032	0.999951
Z1152	28.8328	0.0749586	0.426149	0.175898	0.860374	0.999951
Z1153	142.872	-0.49024	0.318292	-1.54022	0.123506	0.999951
Z1168	12.6307	0.0981128	0.448937	0.218545	0.827005	0.999951
Z1171	28.5728	-0.0782104	0.423421	-0.184711	0.853456	0.999951
Z1172	36.8951	-0.373526	0.425179	-0.878516	0.379664	0.999951
Z1173	26.1591	-0.5017	0.438597	-1.14388	0.252675	0.999951
Z1174	67.4411	-0.0454741	0.375046	-0.121249	0.903493	0.999951
Z1175	46.8606	0.101251	0.385803	0.262442	0.792981	0.999951
Z1176	53.9072	-0.167574	0.380851	-0.439999	0.659938	0.999951
Z1196	15.9119	0.404833	0.449037	0.901558	0.367292	0.999951
Z1212	19.2108	-0.241907	0.44557	-0.542915	0.587189	0.999951
Z1228	25.9152	0.523367	0.4309	1.21459	0.224522	0.999951
Z1229	12.9185	0.404227	0.450677	0.896933	0.369755	0.999951
Z1230	21.1618	0.26957	0.442	0.609888	0.541936	0.999951
Z1232	45.1837	-0.277944	0.401328	-0.692561	0.488585	0.999951
Z1234	280.549	0.2853	0.264591	1.07827	0.280914	0.999951
Z1235	231.778	0.0254195	0.261093	0.0973577	0.922442	0.999951
Z1237	183.868	0.127871	0.273023	0.468353	0.639532	0.999951
Z1238	67.7385	-0.195629	0.36394	-0.537532	0.5909	0.999951
Z1239	111.988	-0.209002	0.316946	-0.659424	0.509623	0.999951
Z1243	306.822	0.101811	0.275486	0.369568	0.711705	0.999951
Z1246	62.9995	0.0881557	0.361856	0.243621	0.807525	0.999951
Z1248	745.606	-0.233146	0.215115	-1.08382	0.278446	0.999951
Z1250	75.0211	-0.340689	0.345034	-0.987408	0.323443	0.999951
Z1251	15.9945	-0.598979	0.44969	-1.33198	0.182866	0.999951
Z1252	35.3259	0.0623146	0.408225	0.152648	0.878676	0.999951
Z1253	66.5249	0.0780988	0.353456	0.220958	0.825125	0.999951
Z1254	20.4221	0.414967	0.446953	0.928437	0.353181	0.999951
Z1256	64.36	-0.258255	0.370001	-0.697985	0.485186	0.999951
Z1257	894.514	-0.12023	0.204649	-0.587494	0.556872	0.999951
Z1258	156.497	-0.256442	0.289762	-0.885008	0.376152	0.999951
Z1259	15.595	0.0135262	0.450753	0.030008	0.976061	0.999951
Z1260	24.6016	-0.344057	0.43458	-0.7917	0.428535	0.999951
Z1261	12.9122	-0.217562	0.450303	-0.483145	0.628993	0.999951
Z1264	17.0649	0.0859964	0.448813	0.191608	0.848049	0.999951
Z1265	16.3545	-0.146198	0.449367	-0.325343	0.744922	0.999951
Z1268	14.9482	0.203321	0.450706	0.451117	0.651905	0.999951
Z1269	22.0637	-0.100301	0.439375	-0.228281	0.819428	0.999951
Z1271	116.813	-0.0186598	0.311231	-0.0599547	0.952192	0.999951
Z1272	231.429	-0.441154	0.267857	-1.64698	0.099563	0.999951
Z1273	65.5435	0.171109	0.355414	0.481436	0.630207	0.999951
Z1274	39.0244	-0.435442	0.407275	-1.06916	0.284997	0.999951
Z1275	99.3025	-0.551149	0.327858	-1.68106	0.0927514	0.999951
Z1278	39.7702	-0.215794	0.420819	-0.512795	0.608094	0.999951
Z1279	36.9435	-0.361848	0.40927	-0.884132	0.376625	0.999951
Z1280	154.814	-0.314216	0.292055	-1.07588	0.281981	0.999951
Z1295	39.7258	-0.113265	0.400564	-0.282764	0.777358	0.999951
Z1297	13.2255	-0.277566	0.449581	-0.617388	0.536979	0.999951
Z1298	21.8481	-0.0975929	0.439303	-0.222154	0.824194	0.999951
Z1299	42.8333	-0.0155773	0.405335	-0.0384307	0.969344	0.999951
Z1300	24.6727	-0.415876	0.434771	-0.956541	0.338799	0.999951
Z1301	37.7653	-0.285054	0.417336	-0.683032	0.494587	0.999951
Z1302	43.3033	-0.447872	0.404725	-1.10661	0.268463	0.999951
Z1303	973.548	0.220012	0.212866	1.03357	0.301337	0.999951
Z1304	32.0255	-0.255189	0.422149	-0.6045	0.545511	0.999951
Z1305	47.6465	0.334732	0.409367	0.817683	0.413538	0.999951
Z1306	20.1729	-0.232337	0.442493	-0.525063	0.59954	0.999951
Z1307	3931.03	-0.123457	0.202774	-0.60884	0.54263	0.999951
Z1308	46.1015	0.16028	0.405988	0.39479	0.692998	0.999951
Z1309	19.3823	-0.0573272	0.450723	-0.127189	0.898791	0.999951
Z1311	18.7155	0.020613	0.446797	0.046135	0.963203	0.999951
Z1313	16.9192	-0.0021239	0.448024	-0.0047406	0.996218	0.999951
Z1314	28.684	0.131833	0.427083	0.308683	0.757562	0.999951
Z1317	35.8362	-0.461146	0.417938	-1.10339	0.26986	0.999951
Z1318	229.338	-0.168044	0.27586	-0.609163	0.542416	0.999951
Z1319	30.6141	-0.205327	0.429936	-0.477576	0.632952	0.999951
Z1320	28.8327	-0.355212	0.426385	-0.833079	0.4048	0.999951
Z1321	13.9214	-0.232042	0.449654	-0.516045	0.605823	0.999951
Z1322	126.576	0.189373	0.298552	0.634307	0.52588	0.999951
Z1323	23.0512	0.374678	0.440071	0.851404	0.394545	0.999951
Z1332	75.8644	0.260857	0.341067	0.764825	0.444376	0.999951
Z1333	62.337	-0.109583	0.362642	-0.302179	0.762516	0.999951
Z1342	167.03	0.26689	0.285795	0.933851	0.350381	0.999951
Z1345	16.7081	-0.253693	0.448255	-0.565956	0.571424	0.999951
Z1347	14.5931	0.350791	0.450207	0.779176	0.435876	0.999951
Z1348	14.2307	0.24677	0.450672	0.547559	0.583994	0.999951
Z1358	21.2494	-0.180572	0.441618	-0.408888	0.682622	0.999951
Z1360	13.2909	-0.194261	0.449412	-0.432257	0.665555	0.999951
Z1385	17.1628	-0.0610976	0.447729	-0.136461	0.891457	0.999951
Z1387	31.3697	0.153371	0.425688	0.360288	0.718631	0.999951
Z1389	25.0925	0.169056	0.436327	0.387454	0.69842	0.999951
Z1390	20.7116	-0.279163	0.443683	-0.629196	0.529221	0.999951
Z1391	13.9878	0.0273891	0.450284	0.0608263	0.951498	0.999951
Z1394	12.8629	-0.347369	0.446188	-0.778525	0.436259	0.999951
Z1398	14.9999	0.379722	0.450142	0.843561	0.398915	0.999951
Z1404	16.0572	0.606885	0.448654	1.35268	0.176158	0.999951
Z1406	15.1978	-0.205055	0.450761	-0.454909	0.649174	0.999951
Z1417	29.3385	-0.41036	0.42928	-0.955927	0.339109	0.999951
Z1418	97.6036	-0.395008	0.326479	-1.2099	0.226316	0.999951
Z1421	135.935	-0.0394513	0.299175	-0.131867	0.89509	0.999951
Z1422	229.803	-0.293002	0.262321	-1.11696	0.264012	0.999951
Z1423	199.498	-0.0491153	0.271085	-0.18118	0.856226	0.999951
Z1435	19.438	-0.0746649	0.443972	-0.168175	0.866446	0.999951
Z1440	29.7029	0.316986	0.425206	0.745489	0.455976	0.999951
Z1519	16.5608	-0.158401	0.450142	-0.351891	0.72492	0.999951
Z1522	639.626	0.178939	0.235747	0.759028	0.447836	0.999951
Z1528	38.5384	0.484142	0.404609	1.19657	0.231475	0.999951
Z1568	25.4014	-0.284682	0.431664	-0.659499	0.509575	0.999951
Z1584	19.4894	0.462225	0.44478	1.03922	0.298701	0.999951
Z1591	28.7811	0.205763	0.429761	0.478785	0.632091	0.999951
Z1592	150.814	-0.179894	0.293658	-0.612596	0.540143	0.999951
Z1610	37.4204	0.521167	0.413596	1.26009	0.207637	0.999951
Z1611	38.8198	-0.411355	0.415635	-0.989703	0.322319	0.999951
Z1612	28.4958	-0.269386	0.424556	-0.634511	0.525747	0.999951
Z1613	59.0467	0.00929504	0.36481	0.0254791	0.979673	0.999951
Z1614	55.2273	0.236936	0.379879	0.623715	0.532815	0.999951
Z1615	52.979	-0.0373876	0.383307	-0.0975396	0.922298	0.999951
Z1652	13.885	-0.604581	0.45076	-1.34125	0.17984	0.999951
Z1667	30.011	0.381233	0.420417	0.906796	0.364515	0.999951
Z1668	22.0517	0.107135	0.44209	0.242338	0.808518	0.999951
Z1671	80.1533	0.584805	0.36529	1.60093	0.109392	0.999951
Z1672	109.666	0.492051	0.314446	1.56482	0.117625	0.999951
Z1678	23.0499	0.217122	0.436861	0.497004	0.619186	0.999951
Z1680	34.4512	0.172137	0.417608	0.412196	0.680196	0.999951
Z1683	40.4018	-0.249207	0.400574	-0.622126	0.533859	0.999951
Z1684	52.9429	-0.0933079	0.380009	-0.245541	0.806038	0.999951
Z1685	49.2164	-0.15691	0.385707	-0.406812	0.684146	0.999951
Z1686	146.479	-0.226504	0.297598	-0.761106	0.446594	0.999951
Z1692	35.0486	0.188623	0.410644	0.459335	0.645994	0.999951
Z1696	13.2384	-0.181327	0.450708	-0.402315	0.687452	0.999951
Z1697	480.786	0.108767	0.261014	0.41671	0.67689	0.999951
Z1698	17.0665	0.34737	0.447838	0.775661	0.437949	0.999951
Z1700	50.361	0.067731	0.378356	0.179014	0.857927	0.999951
Z1701	59.2778	-0.0776936	0.426711	-0.182076	0.855523	0.999951
Z1703	35.0328	-0.151649	0.411196	-0.3688	0.712276	0.999951
Z1704	34.7025	-0.613395	0.419391	-1.46259	0.143581	0.999951
Z1705	25.3835	-0.368297	0.432102	-0.852337	0.394027	0.999951
Z1708	35.158	0.0444276	0.41888	0.106063	0.915532	0.999951
Z1709	35.0532	0.498627	0.416851	1.19618	0.231628	0.999951
Z1720	38.9261	-0.199614	0.410435	-0.486347	0.626721	0.999951
Z1721	34.0632	0.27425	0.414605	0.661473	0.508309	0.999951
Z1722	167.676	-0.316793	0.322231	-0.983125	0.325546	0.999951
Z1724	89.4922	0.134394	0.343513	0.391232	0.695626	0.999951
Z1726	40.2372	0.124045	0.399077	0.310829	0.755931	0.999951
Z1727	189.993	0.280672	0.281091	0.998509	0.318033	0.999951
Z1728	93.567	0.183238	0.35286	0.519294	0.603556	0.999951
Z1729	65.8834	0.127214	0.361962	0.351457	0.725246	0.999951
Z1730	73.4454	-0.410643	0.355702	-1.15446	0.248312	0.999951
Z1731	165.84	-0.0641548	0.280927	-0.228368	0.81936	0.999951
Z1732	378.878	0.0702214	0.23276	0.30169	0.762888	0.999951
Z1733	489.578	0.0485858	0.225067	0.215872	0.829087	0.999951
Z1734	117.948	-0.226994	0.308826	-0.735021	0.462327	0.999951
Z1735	18.4412	-0.0248197	0.449797	-0.0551799	0.955995	0.999951
Z1739	172.716	0.0929008	0.280969	0.330644	0.740914	0.999951
Z1740	108.302	0.0304411	0.329504	0.0923847	0.926392	0.999951
Z1742	53.8771	-0.298011	0.379963	-0.784314	0.432856	0.999951
Z1743	48.1647	-0.172642	0.38295	-0.45082	0.652119	0.999951
Z1744	56.5462	-0.343633	0.387925	-0.885821	0.375714	0.999951
Z1745	19.0984	-0.189753	0.449192	-0.422433	0.672709	0.999951
Z1746	71.4453	0.125436	0.351011	0.357357	0.720825	0.999951
Z1747	63.6271	0.195028	0.369897	0.527249	0.598021	0.999951
Z1749	196.131	-0.32547	0.272536	-1.19423	0.232388	0.999951
Z1752	22.3068	-0.0078175	0.439728	-0.017778	0.985816	0.999951
Z1754	34.7903	0.0485134	0.408554	0.118744	0.905478	0.999951
Z1759	38.7508	0.0238952	0.403168	0.0592687	0.952738	0.999951
Z1760	48.3968	-0.0820711	0.386755	-0.212204	0.831948	0.999951
Z1761	50.7354	-0.173202	0.38031	-0.455424	0.648804	0.999951
Z1762	57.1262	-0.213557	0.369453	-0.578036	0.56324	0.999951
Z1763	21.4245	0.202713	0.445367	0.45516	0.648994	0.999951
Z1764	13.4974	-0.0342422	0.450647	-0.0759845	0.939431	0.999951
Z1768	17.4733	-0.385908	0.448188	-0.861042	0.389215	0.999951
Z1770	47.3467	0.210794	0.397635	0.530119	0.596029	0.999951
Z1781	14.0741	-0.0405972	0.450184	-0.0901791	0.928145	0.999951
Z1782	14.5567	0.364962	0.450749	0.80968	0.418124	0.999951
Z1783	97.9455	0.176519	0.324099	0.544646	0.585997	0.999951
Z1789	36.2106	0.332551	0.410166	0.81077	0.417498	0.999951
Z1793	14.1412	-0.369289	0.444326	-0.831121	0.405905	0.999951
Z1804	16.1852	-0.444132	0.449249	-0.988609	0.322854	0.999951
Z1824	30.9454	0.478453	0.422802	1.13162	0.257793	0.999951
Z1825	20.8217	0.068936	0.442848	0.155665	0.876297	0.999951
Z1830	13.334	0.251574	0.45012	0.558905	0.576226	0.999951
Z1832	130.568	0.115229	0.298651	0.385834	0.69962	0.999951
Z1833	30.754	-0.336628	0.422702	-0.796372	0.425816	0.999951
Z1839	14.0276	0.485221	0.450752	1.07647	0.281717	0.999951
Z1858	16.2888	-0.138393	0.448757	-0.308392	0.757784	0.999951
Z1859	30.8224	-0.165375	0.419741	-0.393994	0.693585	0.999951
Z1860	17.0606	-0.352481	0.448322	-0.786223	0.431737	0.999951
Z1862	15.3067	-0.250711	0.450725	-0.556238	0.578048	0.999951
Z1865	363.133	0.163703	0.239478	0.68358	0.49424	0.999951
Z1913	22.2141	0.338569	0.439444	0.77045	0.441033	0.999951
Z1921	22.9467	-0.101254	0.437943	-0.231203	0.817157	0.999951
Z1922	15.3646	-0.462627	0.450339	-1.02729	0.304286	0.999951
Z1923	19.7529	-0.206765	0.445685	-0.463925	0.642701	0.999951
Z1924	66.0325	-0.460906	0.365173	-1.26216	0.206891	0.999951
Z1925	21.2981	0.33762	0.439174	0.768762	0.442035	0.999951
Z1930	16.2941	0.0472509	0.45058	0.104867	0.916481	0.999951
Z1931	16.4235	0.0257615	0.449314	0.0573352	0.954278	0.999951
Z1932	43.8218	-0.0368044	0.403869	-0.0911296	0.92739	0.999951
Z1935	28.3343	-0.0943388	0.424815	-0.22207	0.824259	0.999951
Z1936	54.3512	0.381355	0.373508	1.02101	0.30725	0.999951
Z1937	105.841	-0.0965161	0.315535	-0.305881	0.759695	0.999951
Z1938	36.2474	-0.176483	0.412726	-0.427603	0.66894	0.999951
Z1939	19.6255	-0.105113	0.444721	-0.236358	0.813155	0.999951
Z1941	26.8574	0.0952474	0.429321	0.221856	0.824426	0.999951
Z1942	69.777	0.11015	0.349924	0.314783	0.752926	0.999951
Z1943	22.8295	0.214177	0.437741	0.489279	0.624645	0.999951
Z1948	16.4716	-0.5392	0.449525	-1.19949	0.230338	0.999951
Z1950	50.0111	-0.0440207	0.37984	-0.115893	0.907737	0.999951
Z1951	1079.95	-0.196349	0.238387	-0.823658	0.410134	0.999951
Z1952	179.671	-0.0983194	0.322781	-0.304601	0.76067	0.999951
Z1953	70.5623	0.341003	0.37385	0.912136	0.361697	0.999951
Z1954	27.5953	0.0341897	0.427716	0.0799356	0.936288	0.999951
Z1960	64.4759	0.146536	0.370426	0.395588	0.692409	0.999951
Z1961	17.6855	0.478854	0.448501	1.06768	0.285666	0.999951
Z1968	15.2191	-0.00389204	0.450367	-0.00864191	0.993105	0.999951
Z1969	26.3194	0.0161216	0.428002	0.037667	0.969953	0.999951
Z1970	15.5195	0.173871	0.450491	0.385959	0.699527	0.999951
Z1971	29.1141	-0.119413	0.427261	-0.279486	0.779872	0.999951
Z1972	45.7937	0.33935	0.389392	0.871488	0.383488	0.999951
Z1974	18.6171	-0.323699	0.447142	-0.723929	0.469109	0.999951
Z1976	224.472	0.40692	0.279573	1.45551	0.145529	0.999951
Z1977	25.38	0.0396722	0.436431	0.0909014	0.927571	0.999951
Z1978	52.9957	-0.262404	0.376521	-0.696919	0.485854	0.999951
Z1979	34.3776	0.0166408	0.412282	0.0403627	0.967804	0.999951
Z1981	22.4735	0.0119246	0.439409	0.0271379	0.97835	0.999951
Z1982	16.4673	-0.640042	0.449514	-1.42385	0.154489	0.999951
Z1983	16.8179	0.327931	0.448836	0.730626	0.465008	0.999951
Z1985	22.7269	-0.0266776	0.437033	-0.0610425	0.951325	0.999951
Z1986	56.072	-0.000839556	0.377934	-0.00222144	0.998228	0.999951
Z1991	39.3595	0.035873	0.405903	0.0883783	0.929576	0.999951
Z1992	72.2086	0.135222	0.34683	0.38988	0.696625	0.999951
Z1993	103.866	-0.0276155	0.318471	-0.0867126	0.9309	0.999951
Z1994	29.791	-0.108804	0.421849	-0.257921	0.796468	0.999951
Z1998	18.3097	-0.337452	0.449177	-0.751266	0.452493	0.999951
Z2008	28.1308	-0.140017	0.427404	-0.327599	0.743215	0.999951
Z2009	29.7792	0.00495544	0.420035	0.0117977	0.990587	0.999951
Z2010	98.3519	0.0262765	0.320901	0.0818835	0.934739	0.999951
Z2011	101.528	-0.22097	0.319613	-0.691367	0.489335	0.999951
Z2012	193.507	0.0183797	0.27162	0.067667	0.946051	0.999951
Z2013	569.522	0.0488093	0.23226	0.21015	0.833551	0.999951
Z2016	461.48	-0.393781	0.225624	-1.7453	0.0809322	0.999951
Z2019	128.924	0.0886359	0.298491	0.296947	0.766507	0.999951
Z2020	15.8973	-0.0601619	0.450364	-0.133585	0.893731	0.999951
Z2021	17.1604	-0.0648725	0.447951	-0.14482	0.884853	0.999951
Z2022	36.8927	0.328401	0.414595	0.792101	0.428302	0.999951
Z2023	52.5648	0.0626276	0.380478	0.164603	0.869257	0.999951
Z2024	14.2902	-0.426504	0.45076	-0.946189	0.344052	0.999951
Z2026	44.0319	0.293495	0.405002	0.724674	0.468652	0.999951
Z2028	17.174	-0.047148	0.448428	-0.105141	0.916264	0.999951
Z2032	17.4242	0.0737339	0.446787	0.165031	0.868919	0.999951
Z2033	16.7023	0.00754096	0.449868	0.0167626	0.986626	0.999951
Z2037	17.8576	-0.19565	0.446444	-0.43824	0.661212	0.999951
Z2045	17.0576	0.443872	0.447036	0.992922	0.320748	0.999951
Z2054	159.87	0.113054	0.302267	0.374022	0.708388	0.999951
Z2099	67.4767	0.0728647	0.367234	0.198415	0.842721	0.999951
Z2104	32.645	-0.336824	0.426807	-0.789172	0.430012	0.999951
Z2140	16.7367	-0.654647	0.449838	-1.4553	0.145587	0.999951
Z2142	23.8111	-0.396954	0.440781	-0.900569	0.367817	0.999951
Z2145	14.4938	0.112507	0.45068	0.24964	0.802866	0.999951
Z2149	18.9382	-0.0489878	0.446766	-0.10965	0.912687	0.999951
Z2150	16.4083	-0.25404	0.449813	-0.564769	0.572231	0.999951
Z2151	16.3691	0.145704	0.449403	0.324218	0.745773	0.999951
Z2158	45.0776	-0.216873	0.390233	-0.555753	0.57838	0.999951
Z2160	34.635	-0.673361	0.414806	-1.62332	0.104522	0.999951
Z2162	46.3008	-0.232495	0.387364	-0.600198	0.548375	0.999951
Z2164	18.3678	0.1352	0.445081	0.303765	0.761307	0.999951
Z2166	14.7944	0.600376	0.450745	1.33197	0.182871	0.999951
Z2168	14.8258	0.344996	0.45027	0.766199	0.443558	0.999951
Z2172	16.8009	0.310384	0.448518	0.692022	0.488923	0.999951
Z2184	22.7537	0.218834	0.440173	0.497155	0.619079	0.999951
Z2185	13.8498	-0.248533	0.45076	-0.551364	0.581384	0.999951
Z2186	33.5511	-0.048913	0.411605	-0.118835	0.905406	0.999951
Z2187	57.6354	0.426442	0.382444	1.11505	0.26483	0.999951
Z2188	107.553	0.308977	0.316269	0.976942	0.328598	0.999951
Z2189	106.288	0.376743	0.31717	1.18783	0.234901	0.999951
Z2190	29.6256	0.0549472	0.429708	0.127871	0.898251	0.999951
Z2191	18.1375	0.231303	0.450697	0.513212	0.607803	0.999951
Z2192	58.5054	0.650828	0.388156	1.67672	0.0935978	0.999951
Z2193	70.239	0.561398	0.346743	1.61906	0.105434	0.999951
Z2195	16.5663	-0.0664698	0.449045	-0.148025	0.882323	0.999951
Z2210	44.2839	-0.0288437	0.39593	-0.0728505	0.941925	0.999951
Z2215	41.7746	-0.310175	0.397125	-0.781051	0.434772	0.999951
Z2216	38.9555	-0.276481	0.413012	-0.669427	0.503223	0.999951
Z2219	224.298	0.228316	0.267036	0.855003	0.39255	0.999951
Z2221	67.1798	-0.119999	0.354906	-0.338116	0.735276	0.999951
Z2223	17.2229	-0.363619	0.449992	-0.808056	0.419058	0.999951
Z2228	194.859	-0.0586224	0.272079	-0.215461	0.829408	0.999951
Z2229	27.4622	-0.272612	0.430497	-0.633249	0.526571	0.999951
Z2230	255.928	0.491776	0.285454	1.72279	0.0849272	0.999951
Z2231	63.2473	-0.230686	0.368461	-0.626079	0.531263	0.999951
Z2233	42.9358	-0.0411532	0.401442	-0.102513	0.918349	0.999951
Z2243	81.2218	-0.47464	0.360739	-1.31574	0.18826	0.999951
Z2244	213.913	-0.438697	0.27851	-1.57516	0.11522	0.999951
Z2245	146.081	-0.530942	0.296266	-1.79211	0.0731149	0.999951
Z2246	70.83	-0.585038	0.367241	-1.59306	0.111146	0.999951
Z2247	59.7685	-0.282914	0.369674	-0.765306	0.444089	0.999951
Z2250	30.2372	0.653914	0.420253	1.556	0.119708	0.999951
Z2251	33.8065	0.424015	0.415103	1.02147	0.307031	0.999951
Z2267	23.7815	-0.289542	0.43632	-0.6636	0.506946	0.999951
Z2268	34.4623	-0.344111	0.423978	-0.811623	0.417008	0.999951
Z2269	90.1127	-0.0318781	0.328946	-0.09691	0.922798	0.999951
Z2270	29.6245	-0.298575	0.428938	-0.696081	0.486378	0.999951
Z2273	27.1688	0.316074	0.430453	0.734281	0.462777	0.999951
Z2274	13.9233	-0.047139	0.450658	-0.104601	0.916693	0.999951
Z2276	117.424	-0.209537	0.307958	-0.680408	0.496246	0.999951
Z2277	30.0951	-0.209715	0.43405	-0.48316	0.628982	0.999951
Z2278	54.6768	-0.411668	0.381852	-1.07808	0.280997	0.999951
Z2279	286.305	-0.264245	0.246425	-1.07232	0.283578	0.999951
Z2280	13.4898	0.34391	0.450073	0.76412	0.444795	0.999951
Z2281	14.2583	0.74024	0.450361	1.64366	0.100247	0.999951
Z2290	40.9246	0.0381232	0.408254	0.0933811	0.925601	0.999951
Z2292	56.5702	0.332182	0.37428	0.887521	0.374798	0.999951
Z2293	16.2601	0.274341	0.450761	0.608616	0.542779	0.999951
Z2294	55.1443	0.209276	0.371637	0.56312	0.573353	0.999951
Z2296	18.3489	-0.29869	0.446782	-0.668536	0.503791	0.999951
Z2297	57.7528	-0.367475	0.38184	-0.962379	0.335859	0.999951
Z2298	27.7779	-0.442918	0.431434	-1.02662	0.3046	0.999951
Z2299	79.9392	0.140784	0.33685	0.417941	0.67599	0.999951
Z2300	101.486	0.216051	0.317215	0.681088	0.495816	0.999951
Z2301	34.3813	-0.566357	0.424997	-1.33261	0.182658	0.999951
Z2302	14.4684	0.481575	0.450622	1.06869	0.285209	0.999951
Z2303	24.7326	0.797809	0.432579	1.84431	0.0651386	0.999951
Z2304	146.296	-0.0155433	0.289515	-0.0536874	0.957184	0.999951
Z2306	387.603	-0.378749	0.231857	-1.63354	0.102355	0.999951
Z2308	28.6842	0.0746118	0.424063	0.175945	0.860337	0.999951
Z2313	43.8639	0.0780716	0.391728	0.1993	0.842028	0.999951
Z2320	20.8275	0.502823	0.44702	1.12483	0.26066	0.999951
Z2321	35.1563	-0.0124684	0.417209	-0.0298853	0.976159	0.999951
Z2322	14.173	-0.0186253	0.450613	-0.0413332	0.96703	0.999951
Z2323	25.2563	0.052463	0.433795	0.12094	0.903739	0.999951
Z2328	23.4429	0.0216551	0.436231	0.0496414	0.960408	0.999951
Z2329	35.5903	-0.337128	0.409235	-0.823801	0.410053	0.999951
Z2330	58.6201	-0.0903842	0.368628	-0.245191	0.806309	0.999951
Z2332	108.383	-0.255338	0.321157	-0.795056	0.426581	0.999951
Z2335	165.157	0.384502	0.281057	1.36806	0.171295	0.999951
Z2337	16.7721	0.184773	0.448467	0.41201	0.680332	0.999951
Z2338	16.3564	0.390008	0.44917	0.868286	0.385238	0.999951
Z2339	23.3015	-0.0371248	0.441383	-0.0841101	0.932969	0.999951
Z2375	22.1612	0.44251	0.439472	1.00691	0.313977	0.999951
Z2386	73.4777	0.5953	0.37584	1.58392	0.113213	0.999951
Z2387	18.8637	0.101944	0.447663	0.227725	0.81986	0.999951
Z2389	21.3752	0.501503	0.440876	1.13752	0.255322	0.999951
Z2400	62.9223	0.163542	0.36901	0.443191	0.657628	0.999951
Z2417	33.0689	-0.304727	0.417352	-0.730144	0.465302	0.999951
Z2419	20.3424	-0.338761	0.449034	-0.754422	0.450596	0.999951
Z2421	61.5225	-0.170968	0.381547	-0.448091	0.654087	0.999951
Z2422	14.9852	-0.383147	0.450761	-0.85	0.395325	0.999951
Z2430	12.8115	-0.0568049	0.449217	-0.126453	0.899373	0.999951
Z2433	151.718	0.207452	0.287362	0.721921	0.470343	0.999951
Z2435	387.429	-2.60263e-05	0.236491	-0.000110052	0.999912	0.999951
Z2436	56.095	0.00944091	0.368538	0.0256172	0.979563	0.999951
Z2437	47.1364	-0.033973	0.40048	-0.0848307	0.932396	0.999951
Z2438	27.8919	-0.280675	0.427867	-0.655988	0.511832	0.999951
Z2442	15.295	0.184417	0.450721	0.40916	0.682422	0.999951
Z2450	25.8382	-0.220222	0.430005	-0.512139	0.608554	0.999951
Z2452	112.52	0.0937915	0.325472	0.288171	0.773216	0.999951
Z2454	54.2658	0.0183767	0.371875	0.0494163	0.960588	0.999951
Z2458	15.0374	-0.437909	0.448502	-0.976381	0.328876	0.999951
Z2477	43.7488	-0.578314	0.406313	-1.42332	0.154643	0.999951
Z2478	18.582	-0.743756	0.450349	-1.65151	0.0986348	0.999951
Z2479	38.9488	-0.47018	0.418362	-1.12386	0.261073	0.999951
Z2480	36.5921	-0.13593	0.413809	-0.328484	0.742545	0.999951
Z2486	18.7078	-0.569221	0.44659	-1.27459	0.202454	0.999951
Z2487	21.0523	-0.306311	0.444265	-0.689478	0.490522	0.999951
Z2488	18.6768	-0.340104	0.447447	-0.760098	0.447196	0.999951
Z2489	15.68	-0.740239	0.450305	-1.64386	0.100204	0.999951
Z2490	16.4937	-0.241267	0.449888	-0.536282	0.591764	0.999951
Z2491	18.7025	-0.624681	0.448954	-1.39141	0.1641	0.999951
Z2494	17.0868	-0.235719	0.447879	-0.526302	0.598678	0.999951
Z2499	35.3139	0.00263628	0.411088	0.00641295	0.994883	0.999951
Z2500	18.05	-0.480765	0.447273	-1.07488	0.282428	0.999951
Z2512	52.9569	-0.239763	0.385371	-0.622162	0.533835	0.999951
Z2514	17.0738	0.0806692	0.450636	0.179012	0.857928	0.999951
Z2516	123.31	-0.43736	0.303536	-1.44088	0.149617	0.999951
Z2523	168.17	-0.14135	0.282898	-0.499651	0.617321	0.999951
Z2526	21.5407	-0.473136	0.444149	-1.06526	0.286756	0.999951
Z2528	23.4784	-0.589716	0.438859	-1.34375	0.17903	0.999951
Z2529	33.5053	0.307865	0.411751	0.747697	0.454643	0.999951
Z2531	34.1769	-0.0227036	0.414265	-0.0548046	0.956294	0.999951
Z2532	353.434	-0.106845	0.23753	-0.449815	0.652844	0.999951
Z2533	71.2257	0.597495	0.357122	1.67309	0.0943104	0.999951
Z2534	58.4776	0.561679	0.380725	1.47529	0.140135	0.999951
Z2535	35.1137	0.379002	0.414054	0.915345	0.360011	0.999951
Z2536	131.793	-0.193405	0.303947	-0.636309	0.524575	0.999951
Z2537	41.479	0.410236	0.407893	1.00574	0.314539	0.999951
Z2538	76.8734	0.42342	0.338928	1.24929	0.211558	0.999951
Z2539	21.7332	-0.599903	0.44148	-1.35884	0.174196	0.999951
Z2541	23.2888	-0.125367	0.436598	-0.287144	0.774002	0.999951
Z2542	17.8888	-0.0718812	0.446891	-0.160847	0.872214	0.999951
Z2543	39.4517	-0.0995316	0.401157	-0.248111	0.804048	0.999951
Z2544	28.8102	0.0663644	0.434663	0.15268	0.878651	0.999951
Z2565	351.483	0.457584	0.270257	1.69314	0.0904285	0.999951
Z6010	41.4307	0.182143	0.409339	0.444968	0.656343	0.999951
Z6016	13.0587	0.281164	0.449907	0.624937	0.532013	0.999951
Z6020	51.5585	0.436343	0.385782	1.13106	0.258029	0.999951
Z6024	15.2081	-0.0113645	0.450468	-0.0252281	0.979873	0.999951
Z6031	14.5605	0.688768	0.450723	1.52814	0.126478	0.999951
Z6034	17.897	0.0169354	0.447363	0.0378561	0.969802	0.999951
Z6045	15.5692	-0.479221	0.450279	-1.06428	0.287204	0.999951
Z6063	219.824	0.326289	0.258952	1.26004	0.207656	0.999951
Z6064	16.0872	-0.0937379	0.45029	-0.208172	0.835095	0.999951
Z6065	16.6205	0.00055778	0.448901	0.00124255	0.999009	0.999951
Z6073	238.562	0.39787	0.266177	1.49475	0.134979	0.999951
Z6074	152.699	0.26633	0.289497	0.919977	0.357585	0.999951
Z6075	17.7554	-0.229969	0.446949	-0.51453	0.606882	0.999951
Z6078	12.8061	0.135986	0.450718	0.301709	0.762874	0.999951
Z6080	14.7546	-0.202097	0.450695	-0.448412	0.653856	0.999951
Z2570	15.0062	-0.0803139	0.450276	-0.178366	0.858436	0.999951
Z2571	21.16	-0.116113	0.44392	-0.261563	0.793658	0.999951
Z2572	16.5627	0.269133	0.449332	0.598961	0.549199	0.999951
Z2573	15.7926	0.249289	0.450758	0.553044	0.580234	0.999951
Z2585	19.1268	-0.579096	0.446252	-1.29769	0.194395	0.999951
Z2587	57.117	-0.328985	0.371582	-0.885365	0.37596	0.999951
Z2592	92.3139	-0.0869493	0.332087	-0.261827	0.793455	0.999951
Z2597	67.7326	-0.548979	0.367558	-1.49358	0.135284	0.999951
Z2600	76.1884	-0.488706	0.345843	-1.41309	0.157631	0.999951
Z2603	27.972	-0.149271	0.431344	-0.34606	0.729298	0.999951
Z2605	16.0179	-0.0132616	0.449602	-0.0294963	0.976469	0.999951
Z2606	38.2439	-0.168785	0.405453	-0.416287	0.6772	0.999951
Z2611	34.2979	0.0699124	0.417244	0.167557	0.866931	0.999951
Z2614	183.06	0.114437	0.271629	0.421297	0.673538	0.999951
Z2615	108.375	-0.0875424	0.312164	-0.280437	0.779142	0.999951
Z2616	19.7238	-0.0046394	0.446256	-0.0103963	0.991705	0.999951
Z2617	216.504	0.0330011	0.266873	0.123658	0.901586	0.999951
Z2623	27.8068	0.197431	0.433926	0.454986	0.649119	0.999951
Z2625	17.3461	0.214192	0.449956	0.476027	0.634055	0.999951
Z2628	31.7203	-0.209	0.419555	-0.498148	0.618379	0.999951
Z2629	40.899	-0.1647	0.39668	-0.415196	0.677998	0.999951
Z2636	16.918	-0.246177	0.450425	-0.546544	0.584692	0.999951
Z2642	20.7171	0.355293	0.441304	0.805097	0.420764	0.999951
Z2646	43.3039	-0.642339	0.402615	-1.59542	0.110619	0.999951
Z2647	27.6523	-0.295716	0.42997	-0.68776	0.491604	0.999951
Z2650	60.0261	-0.470295	0.377535	-1.2457	0.212875	0.999951
Z2654	29.426	0.0724881	0.425243	0.170463	0.864646	0.999951
Z2655	171.988	-0.323243	0.297384	-1.08696	0.277056	0.999951
Z2657	164.755	0.117003	0.281875	0.415089	0.678077	0.999951
Z2658	26.3671	-0.0704828	0.430565	-0.163698	0.869969	0.999951
Z2660	25.2751	0.140897	0.432497	0.325775	0.744594	0.999951
Z2661	113.155	-0.0997321	0.346616	-0.287731	0.773553	0.999951
Z2664	47.4007	0.0656052	0.38463	0.170567	0.864564	0.999951
Z2665	23.9282	0.0655767	0.438731	0.149469	0.881183	0.999951
Z2666	15.7187	0.166127	0.450385	0.368855	0.712236	0.999951
Z2668	29.3708	0.095199	0.422809	0.225159	0.821856	0.999951
Z2669	48.2261	-0.0543124	0.389816	-0.139328	0.889191	0.999951
Z2673	59.7671	-0.211053	0.372617	-0.566408	0.571116	0.999951
Z2676	34.0128	0.725923	0.41321	1.75679	0.0789539	0.999951
Z2677	22.6924	0.314778	0.437897	0.718839	0.47224	0.999951
Z2678	84.6724	0.330632	0.356497	0.927448	0.353694	0.999951
Z2686	334.238	-0.315242	0.245647	-1.28331	0.199383	0.999951
Z2688	30.8239	-0.165101	0.418752	-0.39427	0.693382	0.999951
Z2690	18.8705	-0.0485953	0.446703	-0.108787	0.913372	0.999951
Z2691	89.1571	-0.0844554	0.344815	-0.24493	0.806511	0.999951
Z2694	27.2918	-0.357238	0.429659	-0.831446	0.405722	0.999951
Z2695	76.956	0.253805	0.356335	0.712267	0.4763	0.999951
Z2703	13.963	0.189479	0.450716	0.420396	0.674196	0.999951
Z2704	288.159	0.0508156	0.262018	0.193939	0.846223	0.999951
Z2706	215.162	-0.233965	0.262877	-0.890018	0.373456	0.999951
Z2707	16.9197	0.461282	0.448752	1.02792	0.303986	0.999951
Z2708	41.0338	-0.315313	0.399949	-0.788382	0.430473	0.999951
Z2709	37.9971	-0.224063	0.41911	-0.534617	0.592915	0.999951
Z2710	30.2512	-0.557615	0.4297	-1.29768	0.194396	0.999951
Z2711	58.1299	-0.412782	0.407442	-1.01311	0.31101	0.999951
Z2712	29.9631	-0.0236624	0.422791	-0.055967	0.955368	0.999951
Z2714	58.1393	0.208682	0.371071	0.562378	0.573858	0.999951
Z2715	110.373	-0.33744	0.338124	-0.997976	0.318291	0.999951
Z2716	45.1168	-0.0595255	0.388	-0.153416	0.87807	0.999951
Z2731	427.75	-0.235603	0.231786	-1.01647	0.309407	0.999951
Z2732	36.3951	-0.0731185	0.416762	-0.175444	0.86073	0.999951
Z2735	37.708	-0.284753	0.409403	-0.695531	0.486722	0.999951
Z2736	36.3598	0.44387	0.407503	1.08924	0.276047	0.999951
Z2737	16.4095	0.104244	0.449121	0.232108	0.816454	0.999951
Z2739	23.9418	0.078326	0.434467	0.180281	0.856932	0.999951
Z2741	640.916	0.0761925	0.216318	0.352224	0.72467	0.999951
Z2742	461.353	-0.149458	0.232578	-0.642614	0.520474	0.999951
Z2743	22.7854	0.0255806	0.438125	0.0583866	0.953441	0.999951
Z2745	431.326	0.322511	0.24032	1.34201	0.179593	0.999951
Z2747	1285.3	0.257225	0.213374	1.20551	0.228005	0.999951
Z2748	941.506	0.0703436	0.213096	0.330102	0.741323	0.999951
Z2752	16.3278	-0.538403	0.450072	-1.19626	0.231596	0.999951
Z2753	107.099	-0.286509	0.328348	-0.872579	0.382893	0.999951
Z2754	144.489	0.0133784	0.291711	0.0458619	0.96342	0.999951
Z2755	69.3503	0.146084	0.359269	0.406615	0.684291	0.999951
Z2758	29.6356	0.00559574	0.42186	0.0132644	0.989417	0.999951
Z2761	161.562	-0.402956	0.29078	-1.38578	0.165815	0.999951
Z2767	18.6254	0.264346	0.444851	0.594235	0.552355	0.999951
Z2768	14.6818	0.067289	0.450196	0.149466	0.881186	0.999951
Z2769	402.951	-0.285539	0.230026	-1.24133	0.214483	0.999951
Z2770	42.1749	-0.100036	0.408488	-0.244893	0.80654	0.999951
Z2775	41.7329	-0.279727	0.411906	-0.679104	0.497072	0.999951
Z2777	13.1988	-0.437672	0.450628	-0.971249	0.331424	0.999951
Z2778	22.4193	-0.10897	0.444132	-0.245356	0.806181	0.999951
Z2779	14.4002	-0.0966595	0.446666	-0.216402	0.828674	0.999951
Z2780	28.8815	-0.444795	0.424942	-1.04672	0.295229	0.999951
Z2793	57.1468	-0.449979	0.383193	-1.17429	0.24028	0.999951
Z2796	32.4443	-0.105056	0.415033	-0.253125	0.800171	0.999951
Z2797	90.2836	-0.224521	0.336022	-0.668173	0.504023	0.999951
Z2798	35.6432	-0.244546	0.409063	-0.597821	0.54996	0.999951
Z2799	18.1227	-0.814847	0.45023	-1.80984	0.0703198	0.999951
Z2802	13.3981	-0.249071	0.450265	-0.553164	0.580151	0.999951
Z2806	14.3999	0.190184	0.450335	0.422316	0.672795	0.999951
Z2816	63.7201	0.451165	0.366242	1.23188	0.217995	0.999951
Z2817	62.2868	0.130491	0.368158	0.354443	0.723007	0.999951
Z2818	390.035	-0.137152	0.24321	-0.563925	0.572805	0.999951
Z2820	16.9295	0.175866	0.449739	0.391041	0.695767	0.999951
Z2821	32.6135	-0.0814895	0.427051	-0.190819	0.848667	0.999951
Z2822	18.5831	-0.0424399	0.447568	-0.0948234	0.924455	0.999951
Z2823	1775.32	-0.291507	0.205837	-1.41621	0.156715	0.999951
Z2824	638.673	-0.256668	0.235721	-1.08887	0.276213	0.999951
Z2827	12.8325	0.175519	0.449946	0.390088	0.696471	0.999951
Z2836	15.7211	0.260568	0.449233	0.580028	0.561896	0.999951
Z2837	141.527	0.29324	0.295707	0.991656	0.321365	0.999951
Z2844	19.8176	-0.0580818	0.443453	-0.130976	0.895794	0.999951
Z2845	79.0122	0.26376	0.344539	0.765545	0.443947	0.999951
Z2846	32.2454	0.42974	0.417807	1.02856	0.303686	0.999951
Z2847	12.9138	-0.311552	0.450111	-0.692168	0.488832	0.999951
Z2849	59.2396	0.16434	0.372475	0.441211	0.65906	0.999951
Z2853	63.8934	0.400784	0.36348	1.10263	0.270187	0.999951
Z2854	20.0561	-0.267425	0.446094	-0.59948	0.548853	0.999951
Z2855	14.9712	0.154458	0.450148	0.343127	0.731503	0.999951
Z2857	47.7837	-0.419898	0.401175	-1.04667	0.295251	0.999951
Z2858	27.7569	-0.0831356	0.425052	-0.195589	0.844932	0.999951
Z2859	53.8465	-0.630117	0.379413	-1.66077	0.0967597	0.999951
Z2860	248.612	-0.366579	0.264168	-1.38767	0.165236	0.999951
Z2861	213.655	-0.447929	0.267846	-1.67234	0.0944574	0.999951
Z2862	211.549	-0.36513	0.265909	-1.37314	0.169709	0.999951
Z2866	49.9625	-0.361743	0.381059	-0.949309	0.342464	0.999951
Z2868	510.569	0.110296	0.219812	0.501773	0.615827	0.999951
Z2871	13.483	-0.145825	0.450751	-0.323514	0.746306	0.999951
Z2874	40.4614	0.589685	0.398286	1.48056	0.138724	0.999951
Z2876	181.943	-0.0895573	0.285319	-0.313885	0.753609	0.999951
Z2877	107.881	-0.266181	0.352951	-0.754159	0.450754	0.999951
Z2878	49.9996	-0.534701	0.393877	-1.35753	0.174612	0.999951
Z2879	41.0029	-0.143924	0.404812	-0.355534	0.72219	0.999951
Z2880	18.4767	0.0808663	0.447449	0.180727	0.856582	0.999951
Z2881	41.5116	0.0388953	0.396586	0.0980753	0.921872	0.999951
Z2883	80.3464	0.321545	0.337165	0.953672	0.340249	0.999951
Z2884	32.7427	-0.103501	0.41388	-0.250075	0.802529	0.999951
Z2885	23.9651	-0.186072	0.434373	-0.428369	0.668383	0.999951
Z2887	13.1126	-0.146743	0.450575	-0.32568	0.744666	0.999951
Z2893	17.3845	0.20594	0.44847	0.459205	0.646087	0.999951
Z2896	37.595	-0.523681	0.406322	-1.28883	0.197457	0.999951
Z2897	23.5721	-0.202235	0.44065	-0.458947	0.646272	0.999951
Z2899	64.1481	0.144396	0.357974	0.403369	0.686677	0.999951
Z2900	14.7262	-0.0652483	0.450458	-0.144849	0.88483	0.999951
Z2902	13.8823	-0.0167999	0.449386	-0.0373842	0.970179	0.999951
Z2904	78.2561	-0.0603754	0.371425	-0.162551	0.870872	0.999951
Z2905	26.7184	-0.335428	0.436253	-0.768883	0.441963	0.999951
Z2906	98.6956	-0.28064	0.320558	-0.875475	0.381316	0.999951
Z2908	78.5762	0.185139	0.34434	0.537663	0.59081	0.999951
Z2909	58.3295	-0.235197	0.367887	-0.63932	0.522615	0.999951
Z2912	15.6254	-0.307897	0.450754	-0.68307	0.494563	0.999951
Z2913	25.6735	-0.164227	0.433002	-0.379275	0.704484	0.999951
Z2916	34.5613	-0.17317	0.411546	-0.42078	0.673916	0.999951
Z2917	27.328	0.18786	0.429418	0.437476	0.661766	0.999951
Z2919	48.5101	0.0265719	0.384433	0.0691197	0.944894	0.999951
Z2927	67.5642	0.0163163	0.352039	0.046348	0.963033	0.999951
Z2929	17.664	0.445001	0.446355	0.996967	0.318781	0.999951
Z2935	62.1933	-0.178237	0.364884	-0.488474	0.625214	0.999951
Z2936	59.1085	-0.557809	0.385163	-1.44824	0.14755	0.999951
Z2938	32.9269	-0.130453	0.414989	-0.314353	0.753253	0.999951
Z2939	55.4562	-0.200955	0.379224	-0.52991	0.596174	0.999951
Z2940	58.0222	-0.498753	0.372692	-1.33824	0.180817	0.999951
Z2941	39.2922	-0.107045	0.400328	-0.267394	0.789165	0.999951
Z2942	86.2662	-0.165983	0.340102	-0.488038	0.625523	0.999951
Z2943	29.8233	-0.0210432	0.422002	-0.0498652	0.96023	0.999951
Z2944	34.9227	0.260887	0.410995	0.634769	0.525579	0.999951
Z2945	23.7296	0.494131	0.43857	1.12669	0.259875	0.999951
Z2948	22.3503	0.0404728	0.437329	0.0925455	0.926265	0.999951
Z2949	87.163	-0.235453	0.35429	-0.664576	0.506321	0.999951
Z2950	95.7856	-0.0367614	0.323801	-0.113531	0.90961	0.999951
Z2956	50.3012	0.501414	0.381154	1.31551	0.188338	0.999951
Z2960	25.6973	0.770207	0.429463	1.79342	0.0729058	0.999951
Z2964	64.9668	0.270483	0.359394	0.752607	0.451686	0.999951
Z2966	14.3785	0.062541	0.450385	0.138861	0.88956	0.999951
Z2968	15.8024	0.508318	0.448646	1.13301	0.257212	0.999951
Z2981	13.3617	0.132103	0.443464	0.297889	0.765788	0.999951
Z2993	19.027	-0.281275	0.445183	-0.631819	0.527505	0.999951
Z2994	18.0606	0.483559	0.446733	1.08243	0.27906	0.999951
Z2997	16.3528	0.310942	0.448417	0.69342	0.488046	0.999951
Z2998	22.4475	0.608999	0.440055	1.38392	0.166384	0.999951
Z2999	20.2395	0.762649	0.44173	1.72651	0.0842563	0.999951
Z3001	43.9249	-0.201504	0.396974	-0.5076	0.611734	0.999951
Z3002	65.2245	0.214083	0.364933	0.586637	0.557447	0.999951
Z3004	20.8072	0.0497401	0.443849	0.112065	0.910772	0.999951
Z3005	22.1761	0.0862655	0.43757	0.197147	0.843713	0.999951
Z3006	19.4892	0.0700654	0.449267	0.155955	0.876069	0.999951
Z3008	36.3083	-0.291359	0.409269	-0.711901	0.476526	0.999951
Z3010	79.581	0.0804353	0.349827	0.229929	0.818147	0.999951
Z3011	14.1915	0.301244	0.450516	0.668665	0.503709	0.999951
Z3012	28.5027	0.552952	0.426259	1.29722	0.194556	0.999951
Z3013	515.866	-0.149084	0.251007	-0.593946	0.552548	0.999951
Z3014	22.6152	-0.280334	0.440224	-0.636799	0.524256	0.999951
Z3017	557.895	0.0555086	0.219152	0.253288	0.800046	0.999951
Z3018	14.3992	-0.190571	0.450651	-0.42288	0.672383	0.999951
Z3019	15.1033	-0.409537	0.450709	-0.908651	0.363535	0.999951
Z3021	25.148	-0.234929	0.439533	-0.534497	0.592998	0.999951
Z3042	67.4579	0.134662	0.35546	0.378838	0.704808	0.999951
Z3043	220.754	0.182152	0.262558	0.693759	0.487833	0.999951
Z3044	22.0376	0.547742	0.442641	1.23744	0.215924	0.999951
Z3045	62.5302	0.112916	0.361121	0.312681	0.754523	0.999951
Z3047	69.4743	0.0745347	0.34914	0.213481	0.830952	0.999951
Z3048	193.237	-0.109272	0.284168	-0.384534	0.700583	0.999951
Z3049	48.9828	-0.0859844	0.394833	-0.217774	0.827605	0.999951
Z3059	50.5867	0.449297	0.378805	1.18609	0.235587	0.999951
Z3069	30.9345	0.475304	0.419673	1.13256	0.2574	0.999951
Z3077	21.3727	-0.0517703	0.441026	-0.117386	0.906554	0.999951
Z3084	47.2504	-0.661965	0.394328	-1.67872	0.0932073	0.999951
Z3085	21.6206	-0.101995	0.441927	-0.230797	0.817473	0.999951
Z3086	16.7056	-0.514435	0.449224	-1.14516	0.252142	0.999951
Z3092	17.7951	0.52871	0.446686	1.18363	0.236561	0.999951
Z3107	13.7553	0.372887	0.449632	0.829315	0.406926	0.999951
Z3117	60.7559	-0.299199	0.37173	-0.804882	0.420888	0.999951
Z3118	22.5977	0.764164	0.44435	1.71973	0.0854809	0.999951
Z3126	126.128	0.360099	0.311959	1.15432	0.248371	0.999951
Z3130	13.9426	-0.0235856	0.450761	-0.052324	0.958271	0.999951
Z3132	93.5285	0.216861	0.329887	0.65738	0.510937	0.999951
Z3135	27.1916	-0.00115488	0.430944	-0.00267988	0.997862	0.999951
Z3139	48.6645	-0.521168	0.385145	-1.35317	0.176001	0.999951
Z3144	21.2681	0.287099	0.441314	0.650556	0.515333	0.999951
Z3146	22.5191	-0.0893007	0.439327	-0.203267	0.838926	0.999951
Z3147	24.9635	0.345184	0.43135	0.800241	0.423571	0.999951
Z3150	125.45	0.0129103	0.308034	0.0419118	0.966569	0.999951
Z3151	15.3339	-0.794351	0.450578	-1.76296	0.0779071	0.999951
Z3153	12.7655	-0.123311	0.450691	-0.273603	0.78439	0.999951
Z3159	48.3997	0.434098	0.387027	1.12162	0.262022	0.999951
Z3168	87.3353	-0.0979618	0.333039	-0.294145	0.768647	0.999951
Z3169	33.5565	-0.10178	0.413987	-0.245853	0.805796	0.999951
Z3170	65.7968	0.021285	0.356306	0.0597381	0.952364	0.999951
Z3173	18.8438	0.231559	0.447756	0.517155	0.605048	0.999951
Z3174	20.8168	0.193546	0.445674	0.434276	0.664088	0.999951
Z3175	13.6499	-0.118517	0.450521	-0.263067	0.792499	0.999951
Z3176	15.0498	-0.0292128	0.450567	-0.0648356	0.948305	0.999951
Z3177	93.492	0.0420803	0.35363	0.118995	0.905279	0.999951
Z3178	69.5764	0.456543	0.356108	1.28204	0.19983	0.999951
Z3181	28.4724	0.0228523	0.427095	0.0535064	0.957328	0.999951
Z3182	34.9551	-0.368577	0.413432	-0.891504	0.372659	0.999951
Z3183	48.7145	-0.0195691	0.396125	-0.0494012	0.9606	0.999951
Z3184	55.6136	-0.542083	0.374725	-1.44662	0.148004	0.999951
Z3185	22.8427	-0.050824	0.445509	-0.114081	0.909174	0.999951
Z3186	34.9672	-0.189173	0.423245	-0.446957	0.654906	0.999951
Z3187	69.4724	0.0411221	0.351769	0.116901	0.906939	0.999951
Z3188	62.1188	-0.241918	0.371968	-0.650372	0.515452	0.999951
Z3189	130.027	-0.340465	0.305166	-1.11567	0.264563	0.999951
Z3190	62.0072	0.256938	0.361041	0.711659	0.476676	0.999951
Z3191	269.187	-0.0316208	0.259475	-0.121865	0.903006	0.999951
Z3192	125.255	0.131751	0.30432	0.432935	0.665062	0.999951
Z3194	231.294	0.181311	0.264789	0.684736	0.49351	0.999951
Z3196	317.651	0.393029	0.245297	1.60226	0.109098	0.999951
Z3200	778.934	0.27752	0.22358	1.24125	0.214513	0.999951
Z3204	91.4711	0.544658	0.337509	1.61376	0.10658	0.999951
Z3205	142.919	-0.0691326	0.316312	-0.218558	0.826994	0.999951
Z3206	53.7647	0.18606	0.380504	0.488982	0.624854	0.999951
Z3229	21.0535	-0.00221631	0.442072	-0.00501347	0.996	0.999951
Z3230	34.9317	0.0420886	0.409521	0.102775	0.918142	0.999951
Z3231	35.3483	0.35648	0.409934	0.869604	0.384517	0.999951
Z3232	63.3042	-0.135836	0.36811	-0.36901	0.712121	0.999951
Z3233	23.0397	-0.442101	0.43883	-1.00745	0.313716	0.999951
Z3235	19.449	0.43704	0.445055	0.981992	0.326104	0.999951
Z3249	99.0569	-0.304837	0.324134	-0.940465	0.346979	0.999951
Z3252	163.421	0.0490008	0.291531	0.168081	0.86652	0.999951
Z3275	13.0315	-0.2564	0.449973	-0.569813	0.568805	0.999951
Z3281	46.1804	0.444056	0.406359	1.09277	0.274496	0.999951
Z3282	22.944	-0.313595	0.442139	-0.709269	0.478158	0.999951
Z3297	14.7543	-0.386614	0.450761	-0.857692	0.391063	0.999951
Z3301	16.2303	0.54191	0.448549	1.20814	0.226993	0.999951
Z3303	16.6314	0.0939256	0.44953	0.208942	0.834494	0.999951
Z3305	24.8162	-0.143912	0.433255	-0.332164	0.739766	0.999951
Z3311	15.3377	-0.131719	0.449771	-0.292859	0.76963	0.999951
Z3328	37.9056	-0.355247	0.404116	-0.879074	0.379361	0.999951
Z3358	49.5434	-0.0178046	0.382259	-0.0465773	0.96285	0.999951
Z3359	24.4669	0.340879	0.438944	0.776591	0.4374	0.999951
Z3360	174.322	0.120419	0.277481	0.43397	0.66431	0.999951
Z3361	21.0453	0.58493	0.44419	1.31685	0.18789	0.999951
Z3362	35.5989	-0.00521715	0.415021	-0.0125708	0.98997	0.999951
Z3364	13.3183	0.312433	0.450191	0.694	0.487682	0.999951
Z3365	17.6788	0.0987747	0.449761	0.219616	0.82617	0.999951
Z3366	23.9531	-0.262385	0.43672	-0.600808	0.547968	0.999951
Z3367	25.6985	0.128898	0.437974	0.294305	0.768525	0.999951
Z3369	13.0004	-0.103881	0.450739	-0.230467	0.817729	0.999951
Z3370	64.9618	0.516007	0.354131	1.45711	0.145086	0.999951
Z3371	27.8922	0.037579	0.435809	0.0862282	0.931285	0.999951
Z3372	37.1597	0.149337	0.406434	0.367432	0.713297	0.999951
Z3373	23.6263	0.410254	0.435747	0.941497	0.34645	0.999951
Z3374	16.2452	0.510247	0.450133	1.13355	0.256984	0.999951
Z3375	165.013	0.321756	0.294008	1.09438	0.27379	0.999951
Z3377	24.4987	-0.0239422	0.435239	-0.0550094	0.956131	0.999951
Z3379	21.1195	0.213418	0.446303	0.47819	0.632515	0.999951
Z3380	45.3541	-0.727221	0.395031	-1.84092	0.0656329	0.999951
Z3381	22.1411	-0.244358	0.439388	-0.556133	0.57812	0.999951
Z3382	67.4889	0.16741	0.359503	0.465671	0.641451	0.999951
Z3383	19.7391	0.812276	0.446668	1.81852	0.0689843	0.999951
Z3384	98.0925	0.062806	0.326363	0.192442	0.847396	0.999951
Z3385	23.374	0.228642	0.438741	0.521133	0.602274	0.999951
Z3386	31.3917	-0.00573176	0.421509	-0.0135982	0.989151	0.999951
Z3388	100.08	0.118415	0.329595	0.359275	0.719389	0.999951
Z3389	15.3979	0.0405409	0.449506	0.0901899	0.928136	0.999951
Z3390	46.9314	-0.626113	0.398595	-1.5708	0.11623	0.999951
Z3391	12.6423	0.00678964	0.450037	0.0150869	0.987963	0.999951
Z3392	17.1648	0.111021	0.449013	0.247255	0.804711	0.999951
Z3393	16.07	-0.217331	0.449883	-0.483083	0.629037	0.999951
Z3394	16.7421	0.0561858	0.44944	0.125013	0.900513	0.999951
Z3398	17.2209	-0.607126	0.448446	-1.35384	0.175786	0.999951
Z3403	16.7721	0.618707	0.44912	1.3776	0.168327	0.999951
Z3404	24.3365	0.0952812	0.433484	0.219803	0.826024	0.999951
Z3405	135.587	0.207887	0.300006	0.692944	0.488345	0.999951
Z3407	52.9826	-0.102562	0.391158	-0.262201	0.793167	0.999951
Z3409	46.0624	0.375911	0.384678	0.977211	0.328465	0.999951
Z3410	34.9308	-0.273795	0.417843	-0.655258	0.512302	0.999951
Z3413	16.4342	0.0373554	0.449558	0.0830936	0.933777	0.999951
Z3414	16.342	0.0132354	0.449103	0.0294708	0.976489	0.999951
Z3416	16.7861	-0.592474	0.449646	-1.31765	0.187622	0.999951
Z3425	58.9168	0.091074	0.366936	0.248201	0.803979	0.999951
Z3426	24.8731	-0.368947	0.433214	-0.851652	0.394408	0.999951
Z3434	32.2918	-0.54723	0.426749	-1.28232	0.199729	0.999951
Z3435	20.6868	0.00234924	0.441874	0.00531653	0.995758	0.999951
Z3436	35.1192	0.185552	0.412418	0.449914	0.652773	0.999951
Z3438	17.8257	0.112745	0.447426	0.251985	0.801053	0.999951
Z3439	39.8479	-0.178257	0.400393	-0.445206	0.656171	0.999951
Z3440	83.3079	0.480856	0.342581	1.40362	0.160431	0.999951
Z3441	16.2013	0.19512	0.449707	0.433882	0.664374	0.999951
Z3444	22.3931	-0.474872	0.446197	-1.06427	0.287208	0.999951
Z3445	36.3324	0.234335	0.414246	0.565691	0.571604	0.999951
Z3446	15.782	-0.12543	0.449584	-0.27899	0.780252	0.999951
Z3447	21.4541	-0.568419	0.445724	-1.27527	0.202213	0.999951
Z3449	25.2504	-0.0166108	0.435126	-0.0381746	0.969548	0.999951
Z3450	18.2394	0.238477	0.448085	0.532213	0.594579	0.999951
Z3467	21.8933	-0.124527	0.4387	-0.283854	0.776522	0.999951
Z3468	16.7439	0.220545	0.45068	0.489361	0.624586	0.999951
Z3471	24.0298	-0.651255	0.443329	-1.46901	0.14183	0.999951
Z3473	556.274	-0.241849	0.232928	-1.0383	0.299132	0.999951
Z3475	125.89	-0.0579767	0.305257	-0.189927	0.849366	0.999951
Z3476	169.698	0.15883	0.285419	0.556481	0.577882	0.999951
Z3477	93.0228	-0.168538	0.324915	-0.518712	0.603962	0.999951
Z3484	75.6816	-0.506175	0.356343	-1.42047	0.15547	0.999951
Z3487	13.9025	0.0167158	0.450594	0.0370973	0.970407	0.999951
Z3489	18.8997	0.227586	0.444872	0.511577	0.608947	0.999951
Z3491	20.8024	0.35511	0.443627	0.80047	0.423439	0.999951
Z3493	13.7282	-0.34184	0.443863	-0.770149	0.441212	0.999951
Z3497	26.8468	0.223086	0.428893	0.520144	0.602963	0.999951
Z3507	18.016	0.14271	0.449295	0.317631	0.750764	0.999951
Z3512	22.7965	0.799788	0.440572	1.81534	0.0694714	0.999951
Z3515	25.2906	0.223165	0.433705	0.514554	0.606864	0.999951
Z3516	15.3483	0.674865	0.449601	1.50103	0.133348	0.999951
Z3517	14.6134	0.484446	0.450075	1.07637	0.281763	0.999951
Z3520	30.2469	-0.387812	0.425537	-0.911346	0.362113	0.999951
Z3521	44.0943	-0.414052	0.395259	-1.04754	0.294849	0.999951
Z3522	55.6775	0.0192417	0.376149	0.0511543	0.959203	0.999951
Z3523	14.0578	-0.245401	0.449819	-0.545555	0.585372	0.999951
Z3524	12.986	-0.407432	0.449922	-0.905562	0.365168	0.999951
Z3525	36.461	0.0772443	0.412896	0.187079	0.851598	0.999951
Z3526	273.233	0.267674	0.259941	1.02975	0.303127	0.999951
Z3534	199.822	-0.175311	0.277958	-0.630712	0.528229	0.999951
Z3536	249.068	-0.147398	0.263147	-0.560137	0.575386	0.999951
Z3537	362.989	-0.266246	0.234163	-1.13701	0.255535	0.999951
Z3538	88.5036	-0.282171	0.330306	-0.854271	0.392955	0.999951
Z3539	181.388	-0.0457227	0.279257	-0.163729	0.869944	0.999951
Z3540	194.539	-0.196577	0.27466	-0.71571	0.47417	0.999951
Z3541	277.754	-0.0266199	0.271011	-0.0982243	0.921754	0.999951
Z3542	514.296	-0.380549	0.220585	-1.72518	0.0844945	0.999951
Z3543	242.224	-0.168069	0.25788	-0.651732	0.514574	0.999951
Z3544	108.754	-0.0629606	0.311632	-0.202035	0.839889	0.999951
Z3545	140.14	-0.371983	0.335819	-1.10769	0.267997	0.999951
Z3546	96.6879	-0.217891	0.323885	-0.672743	0.501111	0.999951
Z3547	80.5783	0.098993	0.339776	0.291348	0.770785	0.999951
Z3549	63.021	0.625097	0.357888	1.74663	0.0807019	0.999951
Z3551	62.4489	0.348515	0.363364	0.959136	0.33749	0.999951
Z3553	17.669	0.436532	0.447458	0.975583	0.329271	0.999951
Z3554	38.6942	-0.063738	0.407544	-0.156395	0.875721	0.999951
Z3555	43.2849	-0.562451	0.398229	-1.41238	0.157838	0.999951
Z3556	37.8722	0.130733	0.403559	0.32395	0.745976	0.999951
Z3558	137.192	-0.20885	0.301321	-0.693114	0.488238	0.999951
Z3559	66.8419	-0.443418	0.377308	-1.17522	0.239908	0.999951
Z3561	13.8564	-0.738635	0.450674	-1.63896	0.101223	0.999951
Z3562	22.2714	-0.567943	0.439942	-1.29095	0.196722	0.999951
Z3563	30.4131	-0.553142	0.425892	-1.29878	0.194018	0.999951
Z3564	16.2315	-0.839478	0.450555	-1.86321	0.0624329	0.999951
Z3565	21.8807	-0.0633535	0.438428	-0.144502	0.885104	0.999951
Z3566	63.2042	-0.187187	0.360661	-0.519011	0.603753	0.999951
Z3567	16.5844	-0.77274	0.450174	-1.71654	0.086064	0.999951
Z3568	37.2221	0.0427381	0.406475	0.105143	0.916262	0.999951
Z3569	29.701	0.30401	0.421191	0.721787	0.470426	0.999951
Z3570	60.2122	0.173777	0.367969	0.472258	0.636742	0.999951
Z3571	210.882	0.0508236	0.277631	0.183061	0.85475	0.999951
Z3572	363.102	0.146976	0.240048	0.612279	0.540353	0.999951
Z3574	15.463	-0.0669819	0.450339	-0.148736	0.881762	0.999951
Z3576	42.5302	0.121478	0.396808	0.306137	0.7595	0.999951
Z3577	40.0365	0.0449293	0.400349	0.112226	0.910645	0.999951
Z3578	51.1038	0.0700684	0.388125	0.18053	0.856736	0.999951
Z3579	25.1392	0.0765251	0.438135	0.174661	0.861346	0.999951
Z3580	35.8767	-0.6157	0.411556	-1.49603	0.134646	0.999951
Z3581	18.3839	-0.445085	0.450626	-0.987705	0.323297	0.999951
Z3582	13.906	-0.235489	0.447857	-0.525814	0.599017	0.999951
Z3586	78.6363	-0.556858	0.344312	-1.6173	0.105813	0.999951
Z3587	21.9987	-0.312856	0.442333	-0.707288	0.479388	0.999951
Z3591	12.786	0.311779	0.450335	0.692327	0.488732	0.999951
Z3592	29.2312	0.0370983	0.423065	0.0876894	0.930124	0.999951
Z3593	24.8943	2.64764e-05	0.433899	6.10196e-05	0.999951	0.999951
Z3594	14.5983	-0.0396436	0.45074	-0.0879522	0.929915	0.999951
Z3603	124.598	0.0643538	0.300649	0.21405	0.830508	0.999951
Z3604	237.892	0.279241	0.277292	1.00703	0.313922	0.999951
Z3605	121.904	0.4245	0.330764	1.28339	0.199355	0.999951
Z3608	424.538	0.000471087	0.233401	0.00201836	0.99839	0.999951
Z3610	73.9484	0.175318	0.349917	0.501025	0.616353	0.999951
Z3611	16.1774	-0.364005	0.449493	-0.809813	0.418048	0.999951
Z3626	33.9049	0.269653	0.412377	0.653901	0.513176	0.999951
Z3632	30.8019	-0.00072906	0.422471	-0.0017257	0.998623	0.999951
Z3642	56.4306	0.323422	0.377886	0.855871	0.392069	0.999951
Z3643	26.4954	0.0492524	0.442272	0.111362	0.911329	0.999951
Z3644	44.0178	-0.462432	0.398146	-1.16146	0.245453	0.999951
Z3646	21.4835	0.290321	0.440343	0.659305	0.5097	0.999951
Z3654	21.0507	0.144728	0.440721	0.328389	0.742618	0.999951
Z3655	24.2224	0.205909	0.434111	0.474324	0.635269	0.999951
Z3656	153.731	-0.329322	0.287116	-1.147	0.251381	0.999951
Z3658	130.063	0.254803	0.302861	0.841318	0.40017	0.999951
Z3659	68.3976	0.216311	0.350318	0.617471	0.536924	0.999951
Z3660	25.1732	0.555514	0.431417	1.28765	0.197867	0.999951
Z3661	19.3513	0.505642	0.444838	1.13669	0.255668	0.999951
Z3662	35.2115	0.47634	0.407365	1.16932	0.242275	0.999951
Z3663	20.506	0.454905	0.441469	1.03043	0.302806	0.999951
Z3665	32.0229	0.370652	0.417956	0.886821	0.375175	0.999951
Z3667	14.8981	0.238936	0.450552	0.530318	0.595892	0.999951
Z3668	21.6987	0.0541265	0.438813	0.123347	0.901832	0.999951
Z3672	22.1173	-0.244736	0.448072	-0.546199	0.584929	0.999951
Z3673	32.2159	0.414159	0.419365	0.987586	0.323355	0.999951
Z3677	45.0204	0.18421	0.401129	0.459229	0.64607	0.999951
Z3678	129.275	0.13602	0.300852	0.452116	0.651185	0.999951
Z3679	26.953	0.393624	0.427625	0.920488	0.357318	0.999951
Z3680	88.6265	0.332827	0.337542	0.986032	0.324117	0.999951
Z3681	62.2082	-0.204504	0.369634	-0.55326	0.580085	0.999951
Z3682	448.899	0.146428	0.226742	0.645789	0.518416	0.999951
Z3683	309.964	0.340634	0.248975	1.36815	0.171267	0.999951
Z3684	15.1662	-0.533724	0.450454	-1.18486	0.236073	0.999951
Z3686	13.049	-0.0396232	0.450303	-0.0879923	0.929883	0.999951
Z3687	42.872	0.0695116	0.415176	0.167427	0.867034	0.999951
Z3688	19.5086	-0.0774021	0.443357	-0.174582	0.861408	0.999951
Z3689	17.5932	0.462368	0.446381	1.03582	0.300288	0.999951
Z3691	120.655	-0.0207172	0.310688	-0.0666815	0.946835	0.999951
Z3693	16.8742	0.336641	0.450747	0.746851	0.455154	0.999951
Z3695	13.4176	0.148797	0.450645	0.330187	0.741259	0.999951
Z3696	25.3712	-0.0431442	0.433879	-0.0994383	0.92079	0.999951
Z3703	13.4387	0.0582977	0.444598	0.131125	0.895677	0.999951
Z3704	18.9663	0.310577	0.443756	0.699881	0.484001	0.999951
Z3705	15.5207	0.177683	0.450358	0.394537	0.693185	0.999951
Z3706	27.1674	0.228919	0.430884	0.531277	0.595227	0.999951
Z3719	145.381	-0.313362	0.289891	-1.08096	0.279714	0.999951
Z3720	148.295	0.0193864	0.289085	0.0670612	0.946533	0.999951
Z3722	46.5261	-0.0560567	0.391091	-0.143334	0.886026	0.999951
Z3730	87.8704	0.135491	0.342275	0.395854	0.692213	0.999951
Z3731	79.4338	0.00853422	0.344795	0.0247515	0.980253	0.999951
Z3732	28.3894	-0.417706	0.42878	-0.974173	0.329971	0.999951
Z3733	38.6902	0.340367	0.401204	0.848365	0.396235	0.999951
Z3734	75.1369	-0.0899035	0.350111	-0.256785	0.797344	0.999951
Z3736	48.5138	-0.268464	0.38317	-0.700639	0.483528	0.999951
Z3737	73.7223	0.17405	0.355778	0.48921	0.624693	0.999951
Z3738	37.9805	0.106681	0.403062	0.264677	0.791259	0.999951
Z3739	30.3009	-0.289705	0.42185	-0.686748	0.492241	0.999951
Z3757	34.74	-0.0978501	0.409785	-0.238784	0.811273	0.999951
Z3761	13.9641	0.103647	0.450761	0.229937	0.818141	0.999951
Z3764	53.6574	-0.0298951	0.374407	-0.0798466	0.936359	0.999951
Z3765	56.6867	-0.101552	0.3756	-0.270373	0.786873	0.999951
Z3768	25.5533	0.20017	0.436268	0.458823	0.646361	0.999951
Z3770	19.061	0.0814469	0.444642	0.183174	0.854661	0.999951
Z3771	35.9321	-0.673199	0.417561	-1.61222	0.106914	0.999951
Z3773	14.4448	-0.0493515	0.450649	-0.109512	0.912796	0.999951
Z3774	61.5709	-0.498076	0.374259	-1.33083	0.183245	0.999951
Z3775	83.959	-0.0417569	0.333048	-0.125378	0.900224	0.999951
Z3776	39.2315	0.0958851	0.401829	0.238621	0.811399	0.999951
Z3777	63.0818	-0.206556	0.369563	-0.55892	0.576216	0.999951
Z3778	73.6172	-0.0176868	0.345964	-0.0511231	0.959227	0.999951
Z3779	70.777	0.0950022	0.352183	0.269752	0.787351	0.999951
Z3780	25.0627	-0.538169	0.433662	-1.24099	0.214611	0.999951
Z3783	13.8291	0.118848	0.450585	0.263765	0.791961	0.999951
Z3787	102.666	-0.140498	0.319017	-0.440408	0.659642	0.999951
Z3788	127.152	-0.489824	0.313453	-1.56267	0.11813	0.999951
Z3789	91.9865	-0.243969	0.335042	-0.728175	0.466507	0.999951
Z3791	42.5109	-0.262244	0.394075	-0.665469	0.505751	0.999951
Z3792	65.0541	-0.148373	0.364956	-0.406551	0.684338	0.999951
Z3793	92.6182	-0.475346	0.357137	-1.33099	0.183192	0.999951
Z3794	44.1301	-0.163716	0.399579	-0.409721	0.68201	0.999951
Z3795	99.1023	-0.264241	0.32616	-0.810158	0.417849	0.999951
Z3796	116.129	0.0993908	0.308101	0.322591	0.747005	0.999951
Z3797	191.911	-0.373783	0.286372	-1.30524	0.191812	0.999951
Z3798	88.7524	0.0817204	0.332653	0.245663	0.805943	0.999951
Z3804	60.1554	-0.238808	0.367764	-0.64935	0.516112	0.999951
Z3808	19.4883	-0.178593	0.443649	-0.402555	0.687276	0.999951
Z3815	33.5216	-0.0136841	0.413267	-0.033112	0.973585	0.999951
Z3825	25.01	0.0361126	0.436545	0.0827236	0.934071	0.999951
Z3827	34.8454	-0.177986	0.416763	-0.427066	0.669331	0.999951
Z3829	19.3461	0.063107	0.446639	0.141293	0.887639	0.999951
Z3833	20.7295	0.0435049	0.447407	0.0972379	0.922537	0.999951
Z3835	16.7166	-0.317951	0.450326	-0.706047	0.480159	0.999951
Z3843	71.6389	-0.156316	0.360979	-0.433033	0.664991	0.999951
Z3845	26.4825	0.0290258	0.427788	0.0678509	0.945904	0.999951
Z3846	23.2106	0.161162	0.437846	0.36808	0.712814	0.999951
Z3847	59.3387	-0.171164	0.371304	-0.460981	0.644812	0.999951
Z3848	79.9618	0.13692	0.348673	0.39269	0.694548	0.999951
Z3850	159.667	-0.371207	0.293365	-1.26534	0.205749	0.999951
Z3851	76.3811	-0.230004	0.356211	-0.645696	0.518476	0.999951
Z3852	15.5341	-0.383316	0.450069	-0.851682	0.39439	0.999951
Z3853	112.724	0.13711	0.316315	0.433461	0.66468	0.999951
Z3854	304.079	0.0966201	0.251351	0.384403	0.70068	0.999951
Z3855	312.3	0.201254	0.241112	0.83469	0.403893	0.999951
Z3856	16.5506	-0.088219	0.449621	-0.196208	0.844448	0.999951
Z3859	16.7804	-0.235559	0.450539	-0.522838	0.601087	0.999951
Z3862	14.845	0.0849406	0.450152	0.188693	0.850333	0.999951
Z3864	13.6018	-0.385851	0.450761	-0.856	0.391998	0.999951
Z3865	32.4712	0.0875381	0.415811	0.210524	0.833259	0.999951
Z3867	63.013	-0.44717	0.398568	-1.12194	0.261887	0.999951
Z3869	117.391	-0.296077	0.324026	-0.913745	0.360851	0.999951
Z3870	40.3238	-0.252395	0.401798	-0.628164	0.529897	0.999951
Z3872	61.7069	-0.0880376	0.375962	-0.234167	0.814856	0.999951
Z3881	17.0754	0.462007	0.449517	1.02778	0.304051	0.999951
Z3886	662.01	0.194838	0.219233	0.888727	0.37415	0.999951
Z3887	13.1602	-0.486134	0.450571	-1.07893	0.28062	0.999951
Z3888	34.9474	0.217173	0.41672	0.521148	0.602264	0.999951
Z3889	36.6539	-0.149842	0.411005	-0.364575	0.715429	0.999951
Z3890	1950.57	0.362208	0.233445	1.55158	0.120764	0.999951
Z3891	22.1719	0.161312	0.440132	0.366509	0.713985	0.999951
Z3895	19.795	-0.163266	0.443422	-0.368196	0.712727	0.999951
Z3900	119.409	0.335913	0.305831	1.09836	0.272046	0.999951
Z3901	314.786	0.0323452	0.243888	0.132623	0.894491	0.999951
Z3902	207.678	-0.174432	0.265396	-0.657254	0.511018	0.999951
Z3903	75.394	0.328435	0.34719	0.94598	0.344159	0.999951
Z3904	52.7423	-0.436543	0.383435	-1.1385	0.25491	0.999951
Z3907	101.518	-0.246412	0.320587	-0.768629	0.442114	0.999951
Z3908	28.8355	-0.0966786	0.433078	-0.223236	0.823352	0.999951
Z3909	48.4236	0.0199451	0.38336	0.052027	0.958507	0.999951
Z3912	14.6592	-0.0562049	0.45042	-0.124783	0.900695	0.999951
Z3918	97.2572	0.172937	0.319738	0.54087	0.588597	0.999951
Z3920	14.4855	-0.162234	0.44668	-0.3632	0.716456	0.999951
Z3931	14.3369	0.104736	0.4504	0.232541	0.816118	0.999951
Z3948	30.261	-0.572093	0.422214	-1.35498	0.175422	0.999951
Z3958	13.0162	-0.809568	0.450271	-1.79796	0.0721835	0.999951
Z3959	48.2655	-0.586504	0.386585	-1.51714	0.129231	0.999951
Z3960	44.7739	-0.0891123	0.398096	-0.223846	0.822877	0.999951
Z3961	17.8531	-0.615546	0.449738	-1.36868	0.1711	0.999951
Z3963	37.5398	-0.134418	0.42112	-0.319191	0.749581	0.999951
Z3964	184.093	-0.107227	0.271959	-0.394276	0.693377	0.999951
Z3965	88.7835	0.221729	0.345575	0.641623	0.521118	0.999951
Z3971	17.3904	-0.314088	0.447557	-0.701784	0.482814	0.999951
Z3972	363.682	-0.114781	0.263937	-0.43488	0.66365	0.999951
Z3988	99.6349	-0.126231	0.332245	-0.379933	0.703995	0.999951
Z3989	115.924	0.000375943	0.306738	0.00122561	0.999022	0.999951
Z3995	14.2235	0.144752	0.450709	0.321165	0.748086	0.999951
Z3996	18.7533	0.303795	0.446796	0.67994	0.496543	0.999951
Z3998	777.648	0.194945	0.214848	0.907363	0.364215	0.999951
Z3999	192.652	0.120904	0.269248	0.449043	0.653401	0.999951
Z4002	170.645	-0.173672	0.280782	-0.61853	0.536226	0.999951
Z4014	20.8446	0.491959	0.439754	1.11871	0.263262	0.999951
Z4023	18.2753	0.46329	0.4451	1.04087	0.297936	0.999951
Z4024	34.7686	0.459726	0.41277	1.11376	0.265383	0.999951
Z4025	13.339	0.344154	0.450688	0.76362	0.445094	0.999951
Z4049	1358.12	-0.352037	0.20788	-1.69347	0.0903664	0.999951
Z4050	897.794	0.0477988	0.214995	0.222325	0.824061	0.999951
Z4051	35.4584	-0.269338	0.410203	-0.656596	0.511441	0.999951
Z4052	25.3509	0.0752918	0.432137	0.174231	0.861684	0.999951
Z4053	28.8957	-0.55715	0.425649	-1.30894	0.190554	0.999951
Z4054	20.3221	0.232534	0.443272	0.524586	0.599871	0.999951
Z4055	24.445	-0.00722652	0.436038	-0.0165731	0.986777	0.999951
Z4056	30.8368	-0.0965845	0.418945	-0.230542	0.817671	0.999951
Z4057	13.072	0.397944	0.450507	0.883324	0.377061	0.999951
Z4059	28.2319	-0.117812	0.425097	-0.27714	0.781672	0.999951
Z4060	12.9937	0.084849	0.444033	0.191087	0.848457	0.999951
Z4061	13.741	-0.101449	0.450721	-0.225083	0.821915	0.999951
Z4069	12.64	0.306661	0.449754	0.681841	0.495339	0.999951
Z4072	79.01	0.289016	0.340282	0.849344	0.39569	0.999951
Z4073	76.8974	0.377999	0.360034	1.0499	0.293765	0.999951
Z4074	18.7322	-0.269045	0.449372	-0.598712	0.549365	0.999951
Z4089	25.7634	0.177815	0.431437	0.412145	0.680233	0.999951
Z4094	737.157	-0.111562	0.2114	-0.527731	0.597686	0.999951
Z4095	163.959	-0.345547	0.294084	-1.17499	0.239997	0.999951
Z4096	48.7966	0.146879	0.384423	0.382077	0.702405	0.999951
Z4097	29.5889	0.275322	0.42449	0.648595	0.5166	0.999951
Z4098	28.336	0.227381	0.42607	0.533669	0.593571	0.999951
Z4099	88.0119	0.104185	0.334262	0.311686	0.755279	0.999951
Z4100	33.02	-0.00444219	0.418466	-0.0106154	0.99153	0.999951
Z4101	16.9946	-0.244448	0.450145	-0.543043	0.5871	0.999951
Z4106	12.8952	-0.335427	0.449789	-0.745743	0.455823	0.999951
Z4110	17.4138	0.240694	0.446699	0.538829	0.590005	0.999951
Z4112	228.422	-0.185938	0.261121	-0.712078	0.476416	0.999951
Z4113	14.0107	0.472236	0.450607	1.048	0.294639	0.999951
Z4117	13.1003	0.333589	0.450737	0.740096	0.459242	0.999951
Z4121	13.0151	0.221911	0.450044	0.493087	0.621951	0.999951
Z4122	19.0961	0.750471	0.44369	1.69143	0.0907548	0.999951
Z4123	21.5145	0.398727	0.442274	0.901539	0.367302	0.999951
Z4125	26.5608	0.434092	0.42994	1.00966	0.31266	0.999951
Z4126	120.277	-0.120177	0.316343	-0.379893	0.704025	0.999951
Z4127	13.0941	-0.0787211	0.450743	-0.174648	0.861357	0.999951
Z4130	13.5777	-0.0237635	0.450475	-0.052752	0.957929	0.999951
Z4134	24.6852	0.00627323	0.432758	0.0144959	0.988434	0.999951
Z4135	325.725	0.262219	0.249108	1.05263	0.292509	0.999951
Z4136	85.7503	-0.24261	0.341932	-0.709526	0.477998	0.999951
Z4137	74.6709	-0.27244	0.349485	-0.779545	0.435659	0.999951
Z4138	39.9416	0.181697	0.406083	0.447437	0.65456	0.999951
Z4139	32.7352	-0.280836	0.415105	-0.676542	0.498697	0.999951
Z4144	31.6732	-0.0197236	0.418626	-0.0471151	0.962422	0.999951
Z4145	18.1001	-0.483262	0.44906	-1.07616	0.281854	0.999951
Z4146	43.3846	0.0520964	0.400306	0.130142	0.896454	0.999951
Z4147	36.4626	0.350645	0.408595	0.858174	0.390796	0.999951
Z4151	134.784	0.254181	0.296205	0.858126	0.390823	0.999951
Z4152	81.5326	-0.337405	0.343849	-0.98126	0.326464	0.999951
Z4153	23.8732	0.210502	0.438946	0.479562	0.631539	0.999951
Z4154	43.5402	0.201272	0.391237	0.514451	0.606937	0.999951
Z4155	21.9403	-0.507708	0.443419	-1.14499	0.252215	0.999951
Z4163	15.3016	0.398765	0.450106	0.885937	0.375651	0.999951
Z4164	75.8801	0.173977	0.345672	0.503301	0.614753	0.999951
Z4208	295.747	0.365837	0.264602	1.38259	0.16679	0.999951
Z4209	14.6757	-0.212798	0.450759	-0.472088	0.636864	0.999951
Z4214	14.4316	0.278941	0.450259	0.619512	0.535579	0.999951
Z4216	37.1451	0.512324	0.407018	1.25873	0.208129	0.999951
Z4217	19.2128	-0.0764713	0.446234	-0.17137	0.863933	0.999951
Z4220	14.4956	0.396673	0.450731	0.880067	0.378823	0.999951
Z4221	14.0499	0.0188089	0.450743	0.0417287	0.966715	0.999951
Z4227	21.3544	0.296795	0.443987	0.668477	0.503829	0.999951
Z4228	63.0353	0.169858	0.365335	0.464936	0.641977	0.999951
Z4229	47.1045	-0.303973	0.403606	-0.753142	0.451365	0.999951
Z4230	33.9827	-0.426835	0.422654	-1.00989	0.312547	0.999951
Z4231	40.6947	-0.436172	0.40977	-1.06443	0.287134	0.999951
Z4232	27.6129	-0.446501	0.43422	-1.02828	0.303817	0.999951
Z4233	22.5077	0.0408867	0.440941	0.0927259	0.926121	0.999951
Z4234	14.4342	0.54463	0.450382	1.20926	0.226562	0.999951
Z4235	16.4008	0.184409	0.448452	0.411212	0.680917	0.999951
Z4236	23.518	-0.404751	0.436571	-0.927113	0.353868	0.999951
Z4237	50.7435	0.231029	0.381628	0.605376	0.544929	0.999951
Z4239	20.4444	0.0573957	0.441151	0.130104	0.896484	0.999951
Z4240	19.8353	-0.197866	0.443721	-0.445924	0.655652	0.999951
Z4243	30.123	0.032492	0.430702	0.0754396	0.939865	0.999951
Z4244	25.2412	-0.527548	0.443108	-1.19056	0.233826	0.999951
Z4245	53.7677	-0.125075	0.377358	-0.331448	0.740306	0.999951
Z4246	12.9265	-0.497468	0.450208	-1.10497	0.269171	0.999951
Z4247	99.7133	0.340864	0.320767	1.06265	0.287939	0.999951
Z4249	30.1481	0.246474	0.419287	0.587841	0.556639	0.999951
Z4251	56.0452	-0.389432	0.373615	-1.04234	0.297256	0.999951
Z4252	19.595	0.240589	0.447125	0.538081	0.590521	0.999951
Z4259	30.1302	-0.122682	0.429744	-0.285477	0.775279	0.999951
Z4261	81.5204	-0.536357	0.347628	-1.54291	0.122853	0.999951
Z4263	388.647	0.177768	0.23366	0.760796	0.446779	0.999951
Z4265	165.39	-0.301364	0.293627	-1.02635	0.304726	0.999951
Z4266	39.2258	-0.199862	0.405834	-0.492472	0.622385	0.999951
Z4279	30.6708	-0.225002	0.426234	-0.527885	0.597579	0.999951
Z4280	144.859	-0.0209364	0.292541	-0.0715673	0.942946	0.999951
Z4281	17.7283	-0.0862098	0.450085	-0.191541	0.848102	0.999951
Z4283	148.552	-0.242161	0.291024	-0.832102	0.405352	0.999951
Z4286	45.3473	-0.0971091	0.391656	-0.247945	0.804177	0.999951
Z4287	244.023	-0.322011	0.255175	-1.26192	0.206977	0.999951
Z4292	33.8517	-0.152901	0.420172	-0.363902	0.715932	0.999951
Z4293	49.7131	0.542153	0.379526	1.4285	0.153148	0.999951
Z4294	16.651	0.0350087	0.447933	0.0781561	0.937704	0.999951
Z4302	29.4519	0.164508	0.420282	0.391423	0.695485	0.999951
Z4303	39.0384	-0.378924	0.402704	-0.940948	0.346732	0.999951
Z4304	71.1911	-0.257862	0.350246	-0.736231	0.46159	0.999951
Z4305	61.3224	0.0696218	0.363469	0.191548	0.848096	0.999951
Z4306	24.8752	-0.0857376	0.435028	-0.197085	0.843761	0.999951
Z4309	69.5037	-0.0777235	0.379314	-0.204906	0.837646	0.999951
Z4310	40.148	0.476487	0.399193	1.19363	0.232625	0.999951
Z4313	56.3351	0.362776	0.371504	0.976508	0.328813	0.999951
Z4318	15.1172	0.239404	0.450414	0.53152	0.595058	0.999951
Z4326	24.5169	0.465317	0.442972	1.05044	0.293515	0.999951
Z4337	12.9903	0.410486	0.450746	0.910681	0.362464	0.999951
Z4342	60.2153	0.0980098	0.377186	0.259845	0.794984	0.999951
Z4343	46.3193	-0.0502707	0.397773	-0.12638	0.899431	0.999951
Z4353	73.6093	-0.289167	0.346688	-0.834083	0.404234	0.999951
Z4354	45.66	0.122761	0.400528	0.306497	0.759226	0.999951
Z4355	37.8999	0.261018	0.411512	0.634291	0.525891	0.999951
Z4356	51.0626	-0.639286	0.386732	-1.65304	0.0983218	0.999951
Z4361	58.1397	-0.615856	0.377227	-1.63259	0.102555	0.999951
Z4362	27.5546	-0.0653736	0.426085	-0.153429	0.87806	0.999951
Z4363	16.3267	0.414559	0.450663	0.919886	0.357632	0.999951
Z4364	22.7463	-0.00748784	0.442678	-0.0169149	0.986505	0.999951
Z4365	135.467	-0.114361	0.301588	-0.379196	0.704542	0.999951
Z4370	16.9205	-0.553827	0.450704	-1.22881	0.219145	0.999951
Z4371	22.3737	-0.23365	0.438579	-0.532744	0.594211	0.999951
Z4373	16.9999	-0.427287	0.448359	-0.953002	0.340589	0.999951
Z4380	70.4055	-0.218449	0.349703	-0.62467	0.532188	0.999951
Z4381	19.8634	-0.248381	0.4449	-0.558285	0.57665	0.999951
Z4387	35.0887	-0.625728	0.423261	-1.47835	0.139314	0.999951
Z4389	50.5405	-0.279561	0.38344	-0.729088	0.465948	0.999951
Z4390	21.6858	-0.331547	0.441529	-0.750906	0.452709	0.999951
Z4391	21.1385	-0.625291	0.44868	-1.39362	0.163431	0.999951
Z4392	171.59	-0.259309	0.279772	-0.926858	0.354	0.999951
Z4393	35.2785	0.247099	0.408105	0.605479	0.544861	0.999951
Z4394	134.718	-0.255375	0.309571	-0.824932	0.40941	0.999951
Z4395	101.098	-0.0833865	0.323336	-0.257895	0.796488	0.999951
Z4397	33.5844	0.0359599	0.417429	0.0861461	0.93135	0.999951
Z4399	141.06	0.466352	0.291935	1.59745	0.110165	0.999951
Z4400	54.0498	0.0612037	0.371468	0.164761	0.869132	0.999951
Z4401	119.23	0.579632	0.319359	1.81499	0.0695259	0.999951
Z4402	29.0027	0.286463	0.431986	0.66313	0.507247	0.999951
Z4403	32.882	0.0581888	0.41498	0.140221	0.888486	0.999951
Z4405	31.7079	-0.501673	0.424088	-1.18294	0.236831	0.999951
Z4406	31.5426	-0.172401	0.426539	-0.404187	0.686076	0.999951
Z4407	19.7451	-0.140707	0.444131	-0.316815	0.751384	0.999951
Z4408	32.123	0.151148	0.421004	0.359018	0.719581	0.999951
Z4409	24.4533	-0.339513	0.438017	-0.775114	0.438272	0.999951
Z4410	15.0596	0.0629586	0.450695	0.139692	0.888903	0.999951
Z4417	14.3393	0.521243	0.450273	1.15762	0.24702	0.999951
Z4418	39.4645	-0.279824	0.411192	-0.680519	0.496176	0.999951
Z4419	89.4183	0.00481768	0.330999	0.014555	0.988387	0.999951
Z4421	24.6939	-0.0537232	0.432255	-0.124286	0.901089	0.999951
Z4425	18.2828	0.385525	0.445023	0.866303	0.386324	0.999951
Z4426	315.685	-0.390006	0.250802	-1.55503	0.119938	0.999951
Z4434	62.7073	0.0593163	0.359265	0.165105	0.868862	0.999951
Z4440	53.8164	-0.0204077	0.37971	-0.0537454	0.957138	0.999951
Z4445	13.2077	0.182703	0.450722	0.405356	0.685216	0.999951
Z4448	21.7003	0.275184	0.441109	0.623846	0.532729	0.999951
Z4449	53.1521	-0.00232433	0.40815	-0.00569481	0.995456	0.999951
Z4450	32.7421	0.47029	0.413935	1.13614	0.255896	0.999951
Z4451	551.319	0.0261505	0.232445	0.112502	0.910426	0.999951
Z4452	398.031	-0.122728	0.240627	-0.510034	0.610027	0.999951
Z4453	238.753	-0.0269328	0.265856	-0.101306	0.919308	0.999951
Z4454	147.861	0.0723406	0.288763	0.250519	0.802186	0.999951
Z4455	13.7701	-0.690179	0.448782	-1.53789	0.124075	0.999951
Z4456	59.2997	0.0262497	0.369764	0.0709903	0.943405	0.999951
Z4457	79.8334	0.0899787	0.364129	0.247107	0.804826	0.999951
Z4462	28.0327	-0.591046	0.432704	-1.36594	0.171959	0.999951
Z4463	104.156	0.104191	0.325886	0.319716	0.749184	0.999951
Z4475	3998.72	0.391503	0.223442	1.75215	0.0797485	0.999951
Z4481	26.0593	-0.316365	0.446847	-0.707994	0.478949	0.999951
Z4482	28.8665	-0.136909	0.428315	-0.319646	0.749237	0.999951
Z4502	13.4145	0.266306	0.45075	0.590806	0.554651	0.999951
Z4506	28.3822	-0.241082	0.426458	-0.565314	0.57186	0.999951
Z4507	13.9993	0.151116	0.450758	0.33525	0.737437	0.999951
Z4508	22.4702	0.387528	0.443394	0.874003	0.382117	0.999951
Z4509	20.0122	0.0682741	0.443122	0.154075	0.87755	0.999951
Z4510	15.449	0.0117238	0.450761	0.0260089	0.97925	0.999951
Z4511	20.85	-0.286984	0.444754	-0.645264	0.518756	0.999951
Z4512	121.752	-0.510326	0.330493	-1.54414	0.122555	0.999951
Z4514	22.776	-0.332121	0.441255	-0.752674	0.451646	0.999951
Z4517	34.6451	0.320808	0.410694	0.781137	0.434722	0.999951
Z4518	65.5632	-0.0850579	0.35746	-0.237951	0.811919	0.999951
Z4521	18.8109	-0.540419	0.450634	-1.19924	0.230434	0.999951
Z4524	355.711	-0.291211	0.24228	-1.20196	0.229379	0.999951
Z4525	384.136	-0.216558	0.239359	-0.904742	0.365602	0.999951
Z4526	179.588	0.302857	0.294038	1.02999	0.303013	0.999951
Z4527	122.191	-0.0834717	0.318522	-0.262059	0.793276	0.999951
Z4528	59.8036	0.162811	0.371534	0.438214	0.661231	0.999951
Z4529	582.713	-0.070718	0.220181	-0.321181	0.748073	0.999951
Z4530	186.986	-0.221516	0.288704	-0.767277	0.442917	0.999951
Z4531	40.2581	-0.101761	0.403467	-0.252217	0.800873	0.999951
Z4534	383.555	0.326338	0.234645	1.39077	0.164294	0.999951
Z4537	52.4125	-0.102988	0.383662	-0.268435	0.788364	0.999951
Z4538	41.4471	-0.0444946	0.400102	-0.111208	0.911451	0.999951
Z4540	597.742	-0.0732049	0.220538	-0.331938	0.739936	0.999951
Z4541	311.512	0.149018	0.248982	0.598511	0.549499	0.999951
Z4542	66.1147	-0.0700828	0.362096	-0.193548	0.84653	0.999951
Z4545	65.7827	-0.443503	0.363232	-1.22099	0.22209	0.999951
Z4546	30.8883	0.064822	0.417266	0.155349	0.876546	0.999951
Z4547	144.852	-0.296558	0.309323	-0.958735	0.337692	0.999951
Z4549	265.332	-0.126854	0.260504	-0.486957	0.626289	0.999951
Z4550	32.9916	-0.293711	0.426509	-0.68864	0.49105	0.999951
Z4552	39.0603	-0.16523	0.402757	-0.410247	0.681624	0.999951
Z4554	72.5923	-0.044931	0.347662	-0.129237	0.89717	0.999951
Z4555	89.4225	-0.34489	0.329997	-1.04513	0.295963	0.999951
Z4556	38.0414	0.098675	0.401512	0.245759	0.805869	0.999951
Z4557	33.6547	0.187568	0.415506	0.45142	0.651687	0.999951
Z4558	30.286	0.177397	0.421604	0.420767	0.673925	0.999951
Z4559	15.4695	0.124789	0.450516	0.276991	0.781787	0.999951
Z4560	26.2181	-0.205251	0.430519	-0.476754	0.633537	0.999951
Z4561	25.5431	-0.0873809	0.432639	-0.201972	0.839939	0.999951
Z4562	44.5076	0.0171492	0.391943	0.0437543	0.9651	0.999951
Z4563	56.6615	0.141874	0.374336	0.379002	0.704687	0.999951
Z4564	45.6939	0.203801	0.405472	0.502625	0.615228	0.999951
Z4565	211.225	-0.188378	0.275195	-0.684525	0.493643	0.999951
Z4566	191.712	-0.278376	0.288316	-0.965524	0.334282	0.999951
Z4567	52.6233	-0.102022	0.38454	-0.26531	0.790771	0.999951
Z4568	36.7417	-0.190204	0.41212	-0.461527	0.644421	0.999951
Z4571	25.8286	-0.286198	0.435755	-0.656786	0.511318	0.999951
Z4573	37.9047	0.317565	0.403069	0.787868	0.430774	0.999951
Z4574	131.719	0.0517049	0.300046	0.172323	0.863183	0.999951
Z4576	570.561	-0.00298254	0.224702	-0.0132733	0.98941	0.999951
Z4577	354.754	-0.0441339	0.24233	-0.182123	0.855486	0.999951
Z4578	39.906	0.103872	0.397955	0.261015	0.794081	0.999951
Z4580	12.797	-0.338087	0.445824	-0.758343	0.448246	0.999951
Z4582	33.7912	0.132197	0.410983	0.321661	0.747709	0.999951
Z4583	40.2306	0.173282	0.396457	0.437078	0.662055	0.999951
Z4586	13.3711	-0.0982318	0.449686	-0.218445	0.827082	0.999951
Z4587	46.693	-0.0865854	0.385769	-0.224449	0.822408	0.999951
Z4589	85.2586	-0.390572	0.34141	-1.144	0.252624	0.999951
Z4592	55.8552	0.143956	0.377549	0.38129	0.702988	0.999951
Z4593	53.4062	-0.122875	0.37676	-0.326135	0.744322	0.999951
Z4594	16.2423	0.247377	0.450273	0.549395	0.582735	0.999951
Z4595	129.165	0.00616057	0.2991	0.020597	0.983567	0.999951
Z4596	58.8071	0.219497	0.369609	0.593863	0.552604	0.999951
Z4598	33.8898	-0.339826	0.422225	-0.804845	0.420909	0.999951
Z4602	13.267	0.368097	0.450747	0.816638	0.414135	0.999951
Z4603	127.355	-0.46025	0.323547	-1.42251	0.154878	0.999951
Z4604	84.6201	-0.0970872	0.333306	-0.291286	0.770833	0.999951
Z4605	54.2384	-0.187733	0.373568	-0.50254	0.615288	0.999951
Z4607	20.6361	-0.125178	0.44451	-0.28161	0.778242	0.999951
Z4609	23.6324	-0.140092	0.443787	-0.315675	0.752249	0.999951
Z4610	45.0392	-0.0488966	0.416182	-0.117488	0.906473	0.999951
Z4611	34.7669	-0.518449	0.412322	-1.25739	0.208613	0.999951
Z4612	32.2335	-0.0968043	0.41666	-0.232334	0.816279	0.999951
Z4615	26.8918	-0.263665	0.428073	-0.615935	0.537937	0.999951
Z4616	45.7656	-0.286858	0.392136	-0.731528	0.464457	0.999951
Z4619	27.2204	0.0271721	0.428488	0.0634139	0.949437	0.999951
Z4620	36.5294	-0.556632	0.412444	-1.34959	0.177146	0.999951
Z4621	18.552	0.0886702	0.446189	0.198728	0.842475	0.999951
Z4629	44.549	-0.00132018	0.394269	-0.00334841	0.997328	0.999951
Z4630	14.7584	0.492805	0.450331	1.09432	0.273816	0.999951
Z4631	15.3842	0.116146	0.44968	0.258286	0.796186	0.999951
Z4632	51.637	0.129362	0.405092	0.319339	0.74947	0.999951
Z4643	12.8418	-0.324819	0.4506	-0.720859	0.470996	0.999951
Z4644	28.8515	-0.278072	0.426895	-0.651384	0.514799	0.999951
Z4650	79.2125	0.118817	0.341073	0.348362	0.727568	0.999951
Z4651	44.949	0.280569	0.391869	0.715978	0.474005	0.999951
Z4652	52.3487	0.144878	0.385501	0.375816	0.707053	0.999951
Z4653	18.3054	-0.343059	0.448199	-0.765416	0.444024	0.999951
Z4654	103.808	0.524143	0.331201	1.58255	0.113524	0.999951
Z4655	284.817	0.171421	0.256778	0.667583	0.5044	0.999951
Z4656	114.522	-0.0201667	0.319583	-0.0631031	0.949684	0.999951
Z4657	191.81	-0.101588	0.275858	-0.36826	0.712679	0.999951
Z4658	115.899	0.055186	0.305759	0.180489	0.856769	0.999951
Z4659	25.8178	-0.23018	0.437234	-0.526445	0.598579	0.999951
Z4660	36.7233	-0.41842	0.407688	-1.02633	0.304738	0.999951
Z4661	242.301	0.129921	0.275718	0.47121	0.637491	0.999951
Z4662	28.5083	-0.131937	0.425329	-0.3102	0.756409	0.999951
Z4663	27.2363	0.0414632	0.426844	0.097139	0.922616	0.999951
Z4664	121.497	-0.236994	0.307423	-0.770907	0.440762	0.999951
Z4665	691.14	0.0541045	0.217005	0.249324	0.80311	0.999951
Z4666	523.321	0.0590415	0.229795	0.256931	0.797232	0.999951
Z4667	346.392	0.121974	0.239602	0.509067	0.610705	0.999951
Z4668	511.486	0.137857	0.223567	0.616623	0.537484	0.999951
Z4669	288.101	0.420689	0.261344	1.60971	0.107461	0.999951
Z4670	1273.23	-0.0263884	0.200738	-0.131457	0.895414	0.999951
Z4671	578.086	0.135521	0.219234	0.618157	0.536472	0.999951
Z4672	248.425	0.0723522	0.258363	0.280041	0.779446	0.999951
Z4673	519.681	0.1752	0.221541	0.790825	0.429046	0.999951
Z4674	282.643	-0.222436	0.250876	-0.886637	0.375274	0.999951
Z4675	374.915	0.0513797	0.231917	0.221543	0.82467	0.999951
Z4676	198.269	-0.165288	0.272234	-0.607152	0.54375	0.999951
Z4677	271.972	-0.149926	0.262708	-0.570694	0.568207	0.999951
Z4678	325.117	-0.0190427	0.262322	-0.0725926	0.94213	0.999951
Z4679	248.843	0.27543	0.270113	1.01968	0.307879	0.999951
Z4680	291.859	0.119657	0.251313	0.476127	0.633984	0.999951
Z4681	249.044	-0.00691236	0.258833	-0.0267058	0.978694	0.999951
Z4683	216.851	-0.177855	0.263354	-0.675346	0.499456	0.999951
Z4684	327.899	-0.24926	0.240277	-1.03739	0.299555	0.999951
Z4685	454.126	-0.265522	0.233423	-1.13751	0.255323	0.999951
Z4686	222.745	-0.198413	0.275215	-0.720938	0.470947	0.999951
Z4687	196.795	0.0269137	0.279281	0.096368	0.923228	0.999951
Z4688	332.18	-0.148341	0.242695	-0.611224	0.541051	0.999951
Z4689	207.348	-0.0831055	0.269563	-0.308297	0.757856	0.999951
Z4690	225.977	-0.335645	0.266261	-1.26059	0.207457	0.999951
Z4691	367.367	-0.0616566	0.237476	-0.259633	0.795147	0.999951
Z4692	208.273	0.00568444	0.271815	0.0209129	0.983315	0.999951
Z4693	70.4666	0.461962	0.347339	1.33	0.183517	0.999951
Z4695	497.396	0.307332	0.226269	1.35826	0.17438	0.999951
Z4696	25.2938	-0.450228	0.433355	-1.03894	0.298835	0.999951
Z4697	1361.29	0.0518097	0.197039	0.262941	0.792596	0.999951
Z4698	901.694	-0.0319238	0.214695	-0.148694	0.881795	0.999951
Z4699	144.544	-0.287866	0.291707	-0.98683	0.323726	0.999951
Z4700	146.103	0.207934	0.290965	0.714638	0.474833	0.999951
Z4701	18.1046	0.173879	0.446514	0.389414	0.69697	0.999951
Z4704	42.2061	-0.173842	0.400148	-0.434445	0.663965	0.999951
Z4705	135.44	-0.0389698	0.313073	-0.124475	0.900939	0.999951
Z4706	14.9764	0.0647054	0.450384	0.143667	0.885763	0.999951
Z4707	176.6	0.057485	0.275887	0.208364	0.834945	0.999951
Z4708	16.6607	0.320074	0.449794	0.7116	0.476712	0.999951
Z4710	35.2183	-0.0695346	0.408614	-0.170172	0.864875	0.999951
Z4713	12.9329	-0.594937	0.450211	-1.32146	0.186348	0.999951
Z4714	13.8064	-0.406533	0.450752	-0.9019	0.36711	0.999951
Z4716	27.3696	-0.0994467	0.429644	-0.231463	0.816955	0.999951
Z4717	29.6869	-0.495839	0.425156	-1.16625	0.243513	0.999951
Z4718	181.808	0.21238	0.274921	0.772513	0.439811	0.999951
Z4719	24.968	-0.270447	0.43623	-0.619964	0.535281	0.999951
Z4720	121.576	0.129212	0.307651	0.419996	0.674488	0.999951
Z4721	26.1361	0.389386	0.428183	0.909391	0.363144	0.999951
Z4722	161.093	0.377163	0.280964	1.34239	0.179469	0.999951
Z4723	54.5688	0.447726	0.377067	1.18739	0.235074	0.999951
Z4724	24.96	0.339645	0.430491	0.78897	0.430129	0.999951
Z4729	14.8473	0.0909105	0.449946	0.202048	0.83988	0.999951
Z4737	85.0963	-0.345813	0.341236	-1.01341	0.310862	0.999951
Z4738	41.4558	-0.0854692	0.401887	-0.21267	0.831584	0.999951
Z4739	27.8737	-0.562155	0.429616	-1.3085	0.190702	0.999951
Z4740	28.8344	-0.731129	0.429334	-1.70294	0.0885799	0.999951
Z4741	125.922	-0.4692	0.313748	-1.49546	0.134793	0.999951
Z4742	88.3939	-0.216906	0.34183	-0.634544	0.525726	0.999951
Z4743	67.7463	-0.100571	0.369498	-0.272184	0.785481	0.999951
Z4750	22.5393	0.286219	0.442755	0.646449	0.517989	0.999951
Z4751	21.0488	-0.234934	0.442562	-0.530849	0.595523	0.999951
Z4752	20.8051	-0.482223	0.444382	-1.08515	0.277854	0.999951
Z4754	21.4879	-0.16356	0.439534	-0.372122	0.709802	0.999951
Z4755	50.3355	-0.353817	0.383208	-0.923302	0.35585	0.999951
Z4758	253.765	-0.396563	0.260042	-1.525	0.12726	0.999951
Z4759	25.4633	-0.227035	0.431471	-0.526188	0.598757	0.999951
Z4760	52.6337	-0.621109	0.384807	-1.61408	0.10651	0.999951
Z4769	57.3503	0.268292	0.392482	0.683578	0.494242	0.999951
Z4771	50.0997	-0.0815902	0.398176	-0.20491	0.837643	0.999951
Z4772	75.1156	0.189226	0.348285	0.543309	0.586917	0.999951
Z4774	379.289	-0.0288417	0.242989	-0.118695	0.905517	0.999951
Z4776	18.0951	-0.512526	0.447066	-1.14642	0.251621	0.999951
Z4784	15.7276	0.354906	0.450721	0.787419	0.431037	0.999951
Z4786	71.9976	-0.559283	0.357693	-1.56358	0.117916	0.999951
Z4789	13.9023	0.112845	0.450702	0.250375	0.802297	0.999951
Z4790	429.459	-0.0310221	0.229389	-0.135238	0.892424	0.999951
Z4791	208.32	-0.304885	0.267309	-1.14057	0.254047	0.999951
Z4792	321.917	-0.253825	0.243023	-1.04445	0.296276	0.999951
Z4794	274.525	-0.390568	0.254922	-1.53211	0.125495	0.999951
Z4796	182.327	-0.565894	0.301543	-1.87666	0.0605645	0.999951
Z4797	168.354	-0.000922762	0.280059	-0.00329489	0.997371	0.999951
Z4806	30.6179	0.269214	0.418867	0.642718	0.520407	0.999951
Z4807	20.3242	-0.382127	0.444781	-0.859134	0.390267	0.999951
Z4808	45.47	0.108393	0.387123	0.279996	0.779481	0.999951
Z4813	92.488	-0.314232	0.341163	-0.921059	0.35702	0.999951
Z4815	76.7225	0.0961058	0.348112	0.276077	0.782489	0.999951
Z4817	40.9216	-0.387296	0.40265	-0.961868	0.336116	0.999951
Z4822	269.664	-0.459592	0.271239	-1.69442	0.0901864	0.999951
Z4824	15.6143	0.486221	0.450569	1.07913	0.28053	0.999951
Z4826	15.4975	0.46355	0.449278	1.03177	0.302182	0.999951
Z4829	19.4922	0.309635	0.445407	0.695173	0.486947	0.999951
Z4832	15.3931	0.0303916	0.449592	0.0675983	0.946105	0.999951
Z4833	20.2225	-0.101809	0.443679	-0.229466	0.818507	0.999951
Z4834	126.766	-0.0599942	0.303465	-0.197697	0.843282	0.999951
Z4835	71.4835	-0.328284	0.379881	-0.864176	0.387491	0.999951
Z4836	21.7656	-0.481145	0.441082	-1.09083	0.275349	0.999951
Z4837	21.978	-0.0389056	0.438728	-0.0886783	0.929338	0.999951
Z4838	31.1991	-0.152354	0.428526	-0.35553	0.722192	0.999951
Z4842	33.8272	0.571369	0.41594	1.37368	0.169541	0.999951
Z4843	35.1888	0.400556	0.407531	0.982884	0.325665	0.999951
Z4846	29.9687	-0.38746	0.422152	-0.917822	0.358712	0.999951
Z4848	44.2894	0.0615547	0.393691	0.156353	0.875755	0.999951
Z4850	24.9402	-0.375412	0.432858	-0.867288	0.385784	0.999951
Z4853	12.9978	-0.102668	0.450148	-0.228076	0.819587	0.999951
Z4854	14.8877	0.0472342	0.450026	0.104959	0.916408	0.999951
Z4858	12.9107	0.181156	0.450756	0.401894	0.687762	0.999951
Z4861	14.849	-0.778308	0.450735	-1.72676	0.0842116	0.999951
Z4865	14.4679	-0.388262	0.450722	-0.861421	0.389006	0.999951
Z4866	23.6303	-0.415202	0.443744	-0.935679	0.349438	0.999951
Z4867	15.2895	0.376551	0.450153	0.836496	0.402876	0.999951
Z4874	22.8732	0.500523	0.435273	1.14991	0.250183	0.999951
Z4875	14.031	0.193015	0.450619	0.428332	0.668409	0.999951
Z4882	32.2305	0.733905	0.414092	1.77233	0.0763404	0.999951
Z4883	35.5644	0.515989	0.40691	1.26807	0.204774	0.999951
Z4884	14.1362	0.428556	0.45066	0.950951	0.341629	0.999951
Z4885	24.3235	0.230912	0.432538	0.533852	0.593444	0.999951
Z4886	24.3423	0.322961	0.435834	0.741019	0.458682	0.999951
Z4890	13.8862	0.0946438	0.450047	0.210298	0.833435	0.999951
Z4893	120.626	-0.35097	0.309047	-1.13565	0.256102	0.999951
Z4894	212.051	0.0367989	0.287474	0.128008	0.898143	0.999951
Z4895	176.877	0.0831415	0.29813	0.278877	0.780339	0.999951
Z4896	22.7189	0.114868	0.438633	0.261878	0.793416	0.999951
Z4898	174.701	-0.32171	0.295873	-1.08732	0.276893	0.999951
Z4900	38.5561	-0.157834	0.40325	-0.391404	0.695499	0.999951
Z4908	1078.75	0.238636	0.236952	1.00711	0.313884	0.999951
Z4909	104.31	0.577331	0.314685	1.83463	0.0665604	0.999951
Z4910	25.6712	-0.602872	0.442492	-1.36245	0.173056	0.999951
Z4911	14.8646	0.313291	0.450647	0.695202	0.486929	0.999951
Z4925	1550.8	-0.0267277	0.214483	-0.124615	0.900829	0.999951
Z4926	79.46	-0.517044	0.368644	-1.40256	0.160749	0.999951
Z4927	337.058	-0.213178	0.259566	-0.821286	0.411483	0.999951
Z4928	122.015	-0.332259	0.335614	-0.990003	0.322172	0.999951
Z4929	96.1405	-0.0168119	0.322669	-0.0521026	0.958447	0.999951
Z4932	17.5953	-0.405957	0.449497	-0.903136	0.366454	0.999951
Z4935	27.8145	0.0345197	0.427794	0.0806923	0.935687	0.999951
Z4937	78.5977	-0.201544	0.340937	-0.591149	0.554421	0.999951
Z4941	25.0251	-0.0826812	0.43827	-0.188654	0.850364	0.999951
Z4942	33.7053	-0.310831	0.421878	-0.736781	0.461256	0.999951
Z4943	16.6639	0.137415	0.449225	0.305894	0.759685	0.999951
Z4944	34.8745	-0.159954	0.414444	-0.385949	0.699535	0.999951
Z4950	20.1805	0.0104199	0.442017	0.0235734	0.981193	0.999951
Z4951	44.9292	0.137256	0.390951	0.351081	0.725527	0.999951
Z4952	108.128	-0.286032	0.324918	-0.88032	0.378686	0.999951
Z4954	54.5318	-0.0697419	0.379065	-0.183984	0.854026	0.999951
Z4956	22.1242	-0.0383018	0.438403	-0.0873667	0.93038	0.999951
Z4957	73.5961	0.266174	0.349015	0.762643	0.445676	0.999951
Z4958	52.6327	0.257281	0.383364	0.671115	0.502147	0.999951
Z4959	14.796	-0.246195	0.450687	-0.546267	0.584882	0.999951
Z4960	18.4768	-0.0707148	0.44892	-0.157522	0.874833	0.999951
Z4961	308.72	0.244914	0.265745	0.921613	0.35673	0.999951
Z4964	18.3822	-0.434932	0.447222	-0.972519	0.330792	0.999951
Z4973	156.553	0.250291	0.29654	0.84404	0.398647	0.999951
Z4976	13.8104	0.279464	0.450761	0.619981	0.53527	0.999951
Z4978	23.0857	-0.18304	0.436065	-0.419755	0.674664	0.999951
Z4979	61.8477	0.143174	0.36284	0.394593	0.693143	0.999951
Z4980	881.875	0.370806	0.21614	1.71558	0.0862392	0.999951
Z4981	134.558	-0.0662516	0.334266	-0.1982	0.842888	0.999951
Z4983	61.8169	0.00836108	0.397292	0.0210452	0.98321	0.999951
Z4984	31.762	0.0450668	0.424704	0.106113	0.915492	0.999951
Z4989	18.4483	-0.270487	0.447058	-0.605038	0.545154	0.999951
Z4990	23.0145	-0.033987	0.439221	-0.0773802	0.938321	0.999951
Z4992	14.508	-0.0598657	0.45076	-0.13281	0.894343	0.999951
Z4994	16.3478	0.301729	0.449658	0.671019	0.502209	0.999951
Z4995	56.038	-0.0551812	0.370446	-0.148959	0.881586	0.999951
Z4996	12.9451	0.0225479	0.450231	0.0500806	0.960058	0.999951
Z4997	32.1428	-0.742904	0.423972	-1.75225	0.079731	0.999951
Z5008	166.908	-0.560649	0.314111	-1.78487	0.0742822	0.999951
Z5009	29.522	-0.148236	0.423159	-0.350308	0.726107	0.999951
Z5011	21.3242	-0.0309411	0.442832	-0.0698709	0.944296	0.999951
Z5012	16.12	-0.609602	0.450531	-1.35308	0.176031	0.999951
Z5013	22.636	-0.118087	0.43711	-0.270154	0.787042	0.999951
Z5014	17.3432	0.243242	0.446604	0.544647	0.585996	0.999951
Z5021	102.921	0.0133689	0.335586	0.0398375	0.968223	0.999951
Z5022	77.9202	0.23363	0.358433	0.651808	0.514525	0.999951
Z5023	163.955	-0.187421	0.289967	-0.646354	0.51805	0.999951
Z5024	53.8623	-0.0761131	0.375472	-0.202713	0.839359	0.999951
Z5025	40.0361	0.334755	0.398867	0.839265	0.401321	0.999951
Z5029	33.3313	-0.103746	0.418561	-0.247863	0.80424	0.999951
Z5032	26.088	0.494949	0.428816	1.15422	0.248409	0.999951
Z5034	42.5401	-0.0506226	0.410386	-0.123354	0.901827	0.999951
Z5035	69.2265	-0.0653453	0.357781	-0.182641	0.85508	0.999951
Z5036	101.773	-0.0343604	0.317798	-0.10812	0.9139	0.999951
Z5037	49.1904	-0.255663	0.38686	-0.660867	0.508697	0.999951
Z5038	57.4087	0.00418878	0.370751	0.0112981	0.990986	0.999951
Z5039	39.2995	-0.14795	0.406334	-0.364109	0.715777	0.999951
Z5043	55.1221	0.0343401	0.380783	0.0901828	0.928142	0.999951
Z5044	60.6424	0.101497	0.364572	0.278401	0.780705	0.999951
Z5045	15.5492	-0.0460201	0.450157	-0.102231	0.918573	0.999951
Z5046	35.0259	-0.211683	0.411694	-0.514175	0.60713	0.999951
Z5047	23.6101	0.028505	0.443187	0.0643183	0.948717	0.999951
Z5048	23.5423	-0.381763	0.436793	-0.874013	0.382111	0.999951
Z5049	63.545	0.582714	0.362063	1.60942	0.107524	0.999951
Z5050	98.8339	0.395431	0.328007	1.20556	0.227988	0.999951
Z5051	64.4966	0.327749	0.37321	0.878187	0.379842	0.999951
Z5052	73.528	0.639235	0.358087	1.78514	0.0742387	0.999951
Z5053	72.6682	0.537195	0.354908	1.51362	0.130123	0.999951
Z5054	39.0697	0.397603	0.39956	0.995103	0.319686	0.999951
Z5055	46.8048	-0.654981	0.409333	-1.60012	0.109572	0.999951
Z5056	41.9068	-0.463883	0.398588	-1.16381	0.244499	0.999951
Z5057	20.817	0.130669	0.442188	0.295504	0.767609	0.999951
Z5058	18.1605	-0.179739	0.448039	-0.401169	0.688296	0.999951
Z5060	72.2327	0.393333	0.34686	1.13398	0.256802	0.999951
Z5061	91.5376	-0.198198	0.32762	-0.604962	0.545204	0.999951
Z5069	52.097	0.089395	0.382102	0.233956	0.815019	0.999951
Z5074	94.2306	0.230267	0.334569	0.688249	0.491296	0.999951
Z5075	64.7466	0.0381662	0.36639	0.104168	0.917036	0.999951
Z5076	53.3834	-0.129454	0.390258	-0.331713	0.740106	0.999951
Z5078	16.6121	0.0727784	0.44822	0.162372	0.871013	0.999951
Z5083	36.8723	-0.30681	0.410672	-0.747091	0.455009	0.999951
Z5087	49.5475	0.264879	0.385611	0.686906	0.492142	0.999951
Z5088	18.5635	0.541132	0.445266	1.2153	0.224252	0.999951
Z5105	13.5387	-0.0751142	0.450717	-0.166655	0.867642	0.999951
Z5147	14.4269	-0.393771	0.448388	-0.878193	0.379839	0.999951
Z5148	16.1406	0.829742	0.448984	1.84804	0.0645963	0.999951
Z5164	25.3383	0.407114	0.435237	0.935385	0.34959	0.999951
Z5165	58.5209	-0.0925692	0.388349	-0.238366	0.811597	0.999951
[truncated: 3,129 more rows]

## Sheet: EC_O157_12h_DESeq2
Gene ID	baseMean	log2FoldChange	lfcSE	stat	pvalue	padj
Z0001	63.964	0.0672022	0.362074	0.185604	0.852756	0.998775
Z0002	31.6114	-0.309867	0.396954	-0.780613	0.43503	0.998775
Z0003	13.1728	-0.132535	0.408932	-0.3241	0.745862	0.998775
Z0004	22.6035	0.115509	0.412854	0.279782	0.779644	0.998775
Z0005	1.71055	0.228636	0.239662	0.953994	0.340087	0.998775
Z0006	6.47403	-0.622596	0.371827	-1.67443	0.0940468	0.998775
Z0007	18.4716	0.0684679	0.412646	0.165924	0.868217	0.998775
Z0008	60.0646	-0.318762	0.382431	-0.833517	0.404553	0.998775
Z0009	14.2169	-0.63117	0.407766	-1.54787	0.121653	0.998775
Z0010	5.49906	0.162092	0.368001	0.440465	0.659601	0.998775
Z0011	2.68845	-0.229826	0.296762	-0.774444	0.438668	0.998775
Z0013	0.505967	0.0506332	0.147496	0.343286	0.731384	0.998775
Z0014	173.183	-0.500883	0.296655	-1.68843	0.0913279	0.998775
Z0015	35.5385	-0.269543	0.393729	-0.68459	0.493603	0.998775
Z0016	63.4143	0.230699	0.355814	0.648369	0.516746	0.998775
Z0018	243.069	0.015493	0.286519	0.0540733	0.956877	0.998775
Z0019	86.552	-0.29649	0.33463	-0.886025	0.375604	0.998775
Z0020	8.06218	-0.0234956	0.393278	-0.059743	0.95236	0.998775
Z0022	1.7639	-0.0331711	0.24101	-0.137633	0.89053	0.998775
Z0023	0.250657	-0.0626897	0.124258	-0.504514	0.6139	0.998775
Z0027	16.6841	-0.0403984	0.413606	-0.0976738	0.922191	0.998775
Z0028	13.7912	-0.249908	0.411411	-0.607442	0.543557	0.998775
Z0029	33.5723	-0.391923	0.397508	-0.985951	0.324157	0.998775
Z0030	44.0488	-0.0399609	0.384877	-0.103828	0.917306	0.998775
Z0031	4.69181	-0.36665	0.345748	-1.06045	0.288939	0.998775
Z0033	5.6174	-0.0416999	0.367668	-0.113417	0.9097	0.998775
Z0034	9.15171	-0.61599	0.39016	-1.57881	0.114379	0.998775
Z0035	1.01193	0.0922262	0.196249	0.469945	0.638394	0.998775
Z0036	13.2185	-0.147881	0.412192	-0.358767	0.719769	0.998775
Z0037	17.9629	-0.111658	0.413187	-0.270236	0.786979	0.998775
Z0038	19.39	-0.521926	0.412447	-1.26544	0.205715	0.998775
Z0039	0.494769	-0.0865361	0.144569	-0.598579	0.549453	0.998775
Z0040	4.4192	-0.366925	0.338988	-1.08241	0.279068	0.998775
Z0041	1.62083	-0.124873	0.248419	-0.502669	0.615197	0.998775
Z0043	5.03697	-0.516095	0.350932	-1.47064	0.141389	0.998775
Z0044	3.6075	0.194189	0.329776	0.588852	0.555961	0.998775
Z0045	8.00184	0.0372941	0.392968	0.0949035	0.924391	0.998775
Z0046	0.440976	-0.0102955	0.138948	-0.0740958	0.940934	0.998775
Z0047	1.92167	0.293465	0.257843	1.13815	0.255056	0.998775
Z0049	0.86421	-0.119883	0.167211	-0.71696	0.473398	0.998775
Z0051	12.3526	-0.361841	0.40774	-0.887431	0.374847	0.998775
Z0052	6.04064	-0.137762	0.375756	-0.366627	0.713898	0.998775
Z0053	14.0804	-0.26014	0.412966	-0.629931	0.52874	0.998775
Z0055	78.2503	0.161994	0.348424	0.464933	0.64198	0.998775
Z0056	32.9608	-0.0625797	0.394741	-0.158533	0.874036	0.998775
Z0057	38.2063	-0.124675	0.387646	-0.321622	0.747739	0.998775
Z0058	36.6661	-0.317768	0.39252	-0.809558	0.418194	0.998775
Z0059	54.3911	0.127019	0.369528	0.343733	0.731047	0.998775
Z0060	91.8689	-0.0303551	0.334221	-0.0908236	0.927633	0.998775
Z0061	33.6983	-0.00677449	0.396858	-0.0170703	0.986381	0.998775
Z0062	183.268	-0.216388	0.293165	-0.73811	0.460448	0.998775
Z0063	345.742	-0.0740654	0.265182	-0.2793	0.780014	0.998775
Z0064	5.06884	0.0659986	0.342993	0.19242	0.847414	0.998775
Z0065	31.2319	0.274972	0.398853	0.689408	0.490567	0.998775
Z0066	13.9515	0.0316669	0.412813	0.0767102	0.938854	0.998775
Z0067	20.29	-0.400138	0.413383	-0.967961	0.333064	0.998775
Z0068	15.5918	-0.146618	0.413568	-0.354521	0.722949	0.998775
Z0069	0.380638	0.0776401	0.12811	0.606043	0.544486	0.998775
Z0070	2.67364	0.0943542	0.286942	0.328826	0.742287	0.998775
Z0072	4.06854	0.297967	0.330424	0.901772	0.367178	0.998775
Z0073	8.37924	0.364869	0.394082	0.925873	0.354512	0.998775
Z0074	36.5562	-0.299072	0.391846	-0.763237	0.445322	0.998775
Z0075	4.79751	-0.352643	0.346719	-1.01709	0.309113	0.998775
Z0076	2.98636	-0.328661	0.305312	-1.07648	0.281715	0.998775
Z0077	4.65798	0.283453	0.335367	0.845201	0.397999	0.998775
Z0078	17.2711	-0.157749	0.413591	-0.381412	0.702898	0.998775
Z0079	7.05662	-0.208474	0.370777	-0.562263	0.573937	0.998775
Z0080	3.57971	0.0149848	0.319663	0.0468767	0.962611	0.998775
Z0081	10.6465	-0.0496709	0.40682	-0.122095	0.902824	0.998775
Z0082	7.47489	0.209773	0.384722	0.545258	0.585576	0.998775
Z0083	6.68907	-0.295247	0.372579	-0.79244	0.428104	0.998775
Z0084	6.99132	0.383294	0.382116	1.00308	0.315821	0.998775
Z0086	4.05313	0.323769	0.338654	0.956046	0.339049	0.998775
Z0087	9.04298	0.656893	0.396425	1.65704	0.0975114	0.998775
Z0088	1.63625	-0.0729426	0.234837	-0.310609	0.756098	0.998775
Z0090	22.7003	0.116344	0.410291	0.283565	0.776744	0.998775
Z0091	65.1447	-0.292721	0.362731	-0.806992	0.419671	0.998775
Z0092	115.827	-0.314619	0.325109	-0.967735	0.333177	0.998775
Z0093	59.7181	0.0880081	0.36092	0.243844	0.807352	0.998775
Z0094	253.431	0.0663874	0.307416	0.215953	0.829024	0.998775
Z0095	15.608	-0.541108	0.41322	-1.30949	0.190368	0.998775
Z0096	11.0977	-0.374917	0.407339	-0.920403	0.357362	0.998775
Z0097	14.1408	-0.310141	0.412981	-0.750981	0.452664	0.998775
Z0098	20.146	0.0951515	0.412614	0.230606	0.817621	0.998775
Z0099	22.648	-0.0473916	0.409536	-0.11572	0.907874	0.998775
Z0100	11.1223	-0.400343	0.407264	-0.983004	0.325605	0.998775
Z0101	17.9678	-0.618892	0.413559	-1.4965	0.134523	0.998775
Z0102	39.6714	-0.244706	0.384989	-0.635619	0.525025	0.998775
Z0103	49.7022	-0.385133	0.372943	-1.03268	0.301751	0.998775
Z0104	89.6471	-0.216119	0.344888	-0.626636	0.530898	0.998775
Z0105	88.8299	-0.347483	0.334693	-1.03821	0.29917	0.998775
Z0106	172.743	-0.1207	0.296647	-0.406883	0.684094	0.998775
Z0107	14.8923	0.208369	0.413355	0.504093	0.614196	0.998775
Z0108	21.6648	-0.173278	0.412205	-0.420369	0.674216	0.998775
Z0109	1.0522	-0.178079	0.201137	-0.885364	0.375961	0.998775
Z0110	1.19527	-0.0681444	0.208654	-0.326591	0.743977	0.998775
Z0111	4.36331	0.0464728	0.328571	0.141439	0.887523	0.998775
Z0112	13.4975	-0.250136	0.41141	-0.607998	0.543189	0.998775
Z0113	18.1482	-0.298047	0.413095	-0.721498	0.470603	0.998775
Z0114	5.60357	0.141978	0.352334	0.402964	0.686975	0.998775
Z0115	0.819287	-0.00828143	0.180148	-0.0459701	0.963334	0.998775
Z0116	6.43902	0.0101899	0.37665	0.0270539	0.978417	0.998775
Z0117	0.438649	-0.0713319	0.130652	-0.54597	0.585087	0.998775
Z0118	1.54104	0.185966	0.219368	0.847733	0.396587	0.998775
Z0119	20.6365	-0.419941	0.412685	-1.01758	0.308876	0.998775
Z0120	4.62726	-0.227555	0.344861	-0.659845	0.509354	0.998775
Z0121	10.2168	0.0426965	0.405607	0.105266	0.916165	0.998775
Z0122	24.2926	-0.0731177	0.406809	-0.179735	0.857361	0.998775
Z0123	7.09736	0.26921	0.366856	0.73383	0.463052	0.998775
Z0124	71.9793	-0.0345878	0.345464	-0.10012	0.920249	0.998775
Z0125	42.501	-0.724551	0.383379	-1.88991	0.0587701	0.998775
Z0126	67.6989	0.0828675	0.350342	0.236534	0.813019	0.998775
Z0127	8.55273	-0.00677681	0.39636	-0.0170976	0.986359	0.998775
Z0128	137.709	-0.279143	0.307571	-0.907573	0.364104	0.998775
Z0129	178.358	0.226488	0.295178	0.767295	0.442906	0.998775
Z0130	14.5636	-0.29501	0.413081	-0.71417	0.475122	0.998775
Z0131	8.35587	-0.0178724	0.393104	-0.0454648	0.963737	0.998775
Z0132	4.68399	0.0892083	0.350843	0.254269	0.799288	0.998775
Z0133	6.80613	-0.0831426	0.382514	-0.217358	0.827929	0.998775
Z0134	276.143	-0.201945	0.272797	-0.740274	0.459134	0.998775
Z0136	9.17154	0.323461	0.401138	0.806358	0.420036	0.998775
Z0137	61.961	-0.0819806	0.362589	-0.226098	0.821125	0.998775
Z0138	36.8935	-0.568635	0.389896	-1.45843	0.144722	0.998775
Z0139	24.841	0.117132	0.407242	0.287624	0.773635	0.998775
Z0140	16.3379	0.350797	0.413516	0.848326	0.396256	0.998775
Z0141	27.9541	0.169955	0.4011	0.423723	0.671768	0.998775
Z0142	33.5008	0.743946	0.397346	1.87229	0.0611669	0.998775
Z0143	16.1553	0.166114	0.413609	0.40162	0.687964	0.998775
Z0144	36.8535	-0.566683	0.393292	-1.44087	0.149621	0.998775
Z0145	16.5879	-0.230734	0.413578	-0.557898	0.576914	0.998775
Z0146	48.1362	0.369802	0.371439	0.995593	0.319448	0.998775
Z0147	3.79316	0.0748347	0.335977	0.222738	0.82374	0.998775
Z0148	13.8449	-0.521202	0.412221	-1.26438	0.206095	0.998775
Z0149	9.25532	-0.298312	0.395677	-0.753927	0.450893	0.998775
Z0150	14.0679	-0.364851	0.405919	-0.898829	0.368744	0.998775
Z0151	0.756623	0.0025587	0.174453	0.014667	0.988298	0.998775
Z0152	2.4903	0.305049	0.285865	1.06711	0.285922	0.998775
Z0153	3.98116	0.0371976	0.340467	0.109254	0.913001	0.998775
Z0154	18.5719	0.118652	0.413336	0.28706	0.774066	0.998775
Z0155	6.46313	-0.0367855	0.366823	-0.100281	0.920121	0.998775
Z0156	300.817	0.0143369	0.270892	0.0529249	0.957792	0.998775
Z0157	469.783	0.120405	0.256827	0.468819	0.639199	0.998775
Z0158	2.8013	0.14118	0.293692	0.480708	0.630724	0.998775
Z0159	12.9845	0.122176	0.411203	0.297119	0.766376	0.998775
Z0160	33.3162	-0.0159949	0.3951	-0.0404831	0.967708	0.998775
Z0161	35.2104	-0.141719	0.39615	-0.35774	0.720538	0.998775
Z0162	4.8338	-0.0773651	0.356369	-0.217093	0.828136	0.998775
Z0163	3.98709	-0.319299	0.331361	-0.963601	0.335246	0.998775
Z0164	3.34447	0.0635942	0.29336	0.216779	0.828381	0.998775
Z0165	38.5509	0.0571688	0.386675	0.147847	0.882464	0.998775
Z0166	90.3183	-0.365256	0.33626	-1.08623	0.277377	0.998775
Z0167	110.143	0.217156	0.322171	0.674038	0.500287	0.998775
Z0168	9.33347	0.193001	0.392139	0.492175	0.622596	0.998775
Z0169	5.40432	-0.178736	0.365069	-0.489596	0.62442	0.998775
Z0170	13.6876	0.42916	0.411536	1.04282	0.29703	0.998775
Z0171	11.6503	0.466071	0.409427	1.13835	0.254974	0.998775
Z0173	27.9281	-0.0170713	0.404746	-0.0421777	0.966357	0.998775
Z0174	6.45989	0.257201	0.379827	0.677151	0.49831	0.998775
Z0175	105.989	0.184177	0.328839	0.560084	0.575422	0.998775
Z0176	51.3922	0.138261	0.367781	0.375933	0.706966	0.998775
Z0177	33.6061	-0.478339	0.398976	-1.19892	0.230561	0.998775
Z0178	31.9376	0.196124	0.394856	0.496696	0.619403	0.998775
Z0180	62.836	-0.388257	0.368211	-1.05444	0.29168	0.998775
Z0181	41.5761	-0.263925	0.387016	-0.681949	0.495271	0.998775
Z0182	14.3885	0.349817	0.412029	0.849012	0.395875	0.998775
Z0183	158.531	-0.0444328	0.301368	-0.147437	0.882787	0.998775
Z0184	33.2011	0.184009	0.397507	0.462908	0.64343	0.998775
Z0185	28.5313	-0.0906246	0.407014	-0.222657	0.823802	0.998775
Z0186	24.3683	-0.243691	0.406987	-0.598768	0.549328	0.998775
Z0187	54.7317	-0.0777675	0.363697	-0.213825	0.830683	0.998775
Z0188	131.493	-0.125811	0.308648	-0.40762	0.683553	0.998775
Z0190	93.2875	-0.111366	0.33104	-0.336412	0.736561	0.998775
Z0191	67.6323	-0.130846	0.34972	-0.374145	0.708297	0.998775
Z0192	39.7506	-0.0752392	0.387967	-0.193932	0.846229	0.998775
Z0193	40.411	-0.179935	0.388075	-0.463659	0.642892	0.998775
Z0194	11.8537	0.420198	0.407145	1.03206	0.302045	0.998775
Z0195	5.07521	-0.0600116	0.349612	-0.171652	0.863711	0.998775
Z0196	82.7944	0.326859	0.339744	0.962076	0.336011	0.998775
Z0197	38.8745	0.332695	0.392463	0.84771	0.396599	0.998775
Z0198	78.5599	-0.330773	0.343082	-0.964122	0.334985	0.998775
Z0199	20.884	0.250494	0.411832	0.608243	0.543026	0.998775
Z0200	18.9627	0.220557	0.410654	0.537088	0.591207	0.998775
Z0201	41.7767	0.291732	0.381668	0.764361	0.444652	0.998775
Z0202	8.26022	-0.00570295	0.392867	-0.0145162	0.988418	0.998775
Z0203	9.94884	-0.442448	0.401559	-1.10183	0.270538	0.998775
Z0204	20.2556	-0.42645	0.412038	-1.03498	0.30068	0.998775
Z0205	1.38792	0.0245306	0.22134	0.110828	0.911753	0.998775
Z0206	33.6639	-0.166007	0.397221	-0.417922	0.676004	0.998775
Z0207	7.88704	-0.397436	0.390879	-1.01678	0.30926	0.998775
Z0208	6.86458	-0.0194706	0.384818	-0.0505968	0.959647	0.998775
Z0209	30.7951	-0.0172978	0.397388	-0.0435289	0.96528	0.998775
Z0210	4.63846	-0.123729	0.34333	-0.360378	0.718565	0.998775
Z0211	1.87993	-0.271039	0.23857	-1.1361	0.255916	0.998775
Z0212	23.0038	-0.0656464	0.411398	-0.159569	0.873221	0.998775
Z0213	106830	0.083889	0.311734	0.269104	0.78785	0.998775
Z0217	23.9961	0.182892	0.40659	0.449818	0.652842	0.998775
Z0218	12.8746	0.154504	0.4119	0.375101	0.707585	0.998775
Z0219	256958	0.260803	0.323076	0.807249	0.419523	0.998775
Z0226	1116.4	0.874168	0.335144	2.60834	0.00909832	0.998775
Z0228	15.4824	0.412551	0.413091	0.998692	0.317944	0.998775
Z0229	11.3571	-0.0122394	0.40577	-0.0301634	0.975937	0.998775
Z0230	9.65003	-0.103002	0.402195	-0.256099	0.797874	0.998775
Z0232	85.28	0.0657006	0.358617	0.183205	0.854637	0.998775
Z0233	23.2094	0.0785172	0.40779	0.192543	0.847317	0.998775
Z0235	55.0729	0.107076	0.372744	0.287265	0.773909	0.998775
Z0236	35.0107	0.0436673	0.40304	0.108345	0.913722	0.998775
Z0237	21.3072	-0.119466	0.411712	-0.290168	0.771688	0.998775
Z0239	10.0779	-0.0788357	0.404372	-0.194959	0.845425	0.998775
Z0241	33.3389	0.34991	0.394911	0.886049	0.375591	0.998775
Z0242	30.4763	0.521217	0.401	1.29979	0.193672	0.998775
Z0243	0.125328	-0.0463164	0.118123	-0.392105	0.694981	0.998775
Z0244	1.01193	0.0922262	0.196249	0.469945	0.638394	0.998775
Z0245	1.00728	-0.0391311	0.195425	-0.200236	0.841296	0.998775
Z0246	1.73135	0.248598	0.244288	1.01764	0.308847	0.998775
Z0248	0.125328	-0.0463164	0.118123	-0.392105	0.694981	0.998775
Z0249	1.36552	-0.236855	0.227505	-1.04109	0.297832	0.998775
Z0250	2.2924	-0.368085	0.272281	-1.35186	0.176421	0.998775
Z0251	0.250657	-0.0626897	0.124258	-0.504514	0.6139	0.998775
Z0252	0.250657	-0.0626897	0.124258	-0.504514	0.6139	0.998775
Z0253	0.505967	0.0506332	0.147496	0.343286	0.731384	0.998775
Z0254	1.26259	0.0456474	0.213802	0.213503	0.830935	0.998775
Z0255	0.187993	-0.0563817	0.121543	-0.463884	0.642731	0.998775
Z0256	7.07449	-0.614473	0.367598	-1.67159	0.0946054	0.998775
Z0257	1.0522	-0.178079	0.201137	-0.885364	0.375961	0.998775
Z0258	2.8811	-0.123399	0.302094	-0.408479	0.682922	0.998775
Z0259	0.946942	0.0358572	0.1909	0.187833	0.851008	0.998775
Z0260	5.51436	0.801012	0.3503	2.28665	0.0222165	0.998775
Z0261	0.50364	-0.0215656	0.147179	-0.146526	0.883506	0.998775
Z0262	2.09112	-0.0174719	0.265436	-0.0658235	0.947518	0.998775
Z0263	0.187993	-0.0563817	0.121543	-0.463884	0.642731	0.998775
Z0264	1.0522	-0.178079	0.201137	-0.885364	0.375961	0.998775
Z0266	0.631295	0.0254138	0.161939	0.156934	0.875297	0.998775
Z0267	2.96848	0.117128	0.284408	0.411832	0.680462	0.998775
Z0268	57.4691	0.088729	0.360221	0.246318	0.805436	0.998775
Z0269	121.264	0.157461	0.325261	0.484105	0.628311	0.998775
Z0271	3.80858	0.0884493	0.320548	0.275932	0.7826	0.998775
Z0272	15.6166	0.417754	0.412973	1.01158	0.311741	0.998775
Z0273	1.64592	0.107868	0.253836	0.424951	0.670873	0.998775
Z0274	6.68394	0.0971963	0.379339	0.256226	0.797777	0.998775
Z0275	8.38389	0.492067	0.3951	1.24542	0.212977	0.998775
Z0276	21.6773	-0.25056	0.410396	-0.610531	0.54151	0.998775
Z0277	17.5757	-0.143081	0.413224	-0.346254	0.729152	0.998775
Z0278	514.79	0.199572	0.262307	0.760835	0.446756	0.998775
Z0280	26.7073	-0.15295	0.40651	-0.376251	0.70673	0.998775
Z0281	21.5401	0.131788	0.410229	0.321256	0.748017	0.998775
Z0282	18.3702	0.309172	0.413605	0.747506	0.454758	0.998775
Z0284	17.61	0.425222	0.41361	1.02807	0.303915	0.998775
Z0285	140.551	0.325312	0.325739	0.998688	0.317946	0.998775
Z0287	3.96341	-0.0590937	0.330194	-0.178966	0.857964	0.998775
Z0288	18.7098	0.257483	0.412488	0.624219	0.532484	0.998775
Z0290	2.31014	-0.244563	0.283252	-0.863412	0.387911	0.998775
Z0291	0.125328	-0.0463164	0.118123	-0.392105	0.694981	0.998775
Z0292	5.74432	0.117883	0.331655	0.355438	0.722261	0.998775
Z0293	10.1811	0.0738729	0.403816	0.182937	0.854847	0.998775
Z0294	8.88227	0.0631434	0.39899	0.158258	0.874253	0.998775
Z0295	1.07227	0.0140168	0.200376	0.0699527	0.944231	0.998775
Z0296	1.31638	-0.00861386	0.230143	-0.0374283	0.970144	0.998775
Z0297	1.56704	-0.0563249	0.245936	-0.229023	0.818851	0.998775
Z0298	100.188	-0.153916	0.334999	-0.459453	0.645909	0.998775
Z0299	3.86892	0.0203457	0.320079	0.0635648	0.949317	0.998775
Z0300	14.6571	0.664993	0.409775	1.62282	0.104627	0.998775
Z0301	44.1919	0.587824	0.378376	1.55355	0.120293	0.998775
Z0302	4.46999	0.325674	0.33279	0.978617	0.327769	0.998775
Z0303	9.7617	0.142365	0.384162	0.370585	0.710947	0.998775
Z0304	36.2973	0.351098	0.392579	0.894338	0.371141	0.998775
Z0305	10.1735	-0.341206	0.404571	-0.843376	0.399018	0.998775
Z0307	147.744	0.104667	0.300841	0.347915	0.727904	0.998775
Z0308	9.8822	-0.0418434	0.402142	-0.104051	0.917129	0.998775
Z0309	758.218	0.411702	0.27142	1.51684	0.129306	0.998775
Z0310	0.881952	-0.0188173	0.18552	-0.10143	0.919209	0.998775
Z0311	0.693959	0.0137647	0.168411	0.0817325	0.934859	0.998775
Z0312	0.440976	-0.0102955	0.138948	-0.0740958	0.940934	0.998775
Z0313	1.54104	0.185966	0.219368	0.847733	0.396587	0.998775
Z0314	2.49955	0.205458	0.258199	0.795732	0.426188	0.998775
Z0315	0.881952	-0.0188173	0.18552	-0.10143	0.919209	0.998775
Z0316	1.0522	-0.178079	0.201137	-0.885364	0.375961	0.998775
Z0317	0.125328	-0.0463164	0.118123	-0.392105	0.694981	0.998775
Z0318	0.50364	-0.0215656	0.147179	-0.146526	0.883506	0.998775
Z0319	22.2058	0.208097	0.4107	0.506689	0.612373	0.998775
Z0321	2.63277	-0.0172205	0.292492	-0.0588751	0.953052	0.998775
Z0322	0.557433	-0.0993929	0.15421	-0.64453	0.519232	0.998775
Z0324	15.8194	0.399094	0.41361	0.964905	0.334592	0.998775
Z0325	8.16892	0.499666	0.391031	1.27782	0.201314	0.998775
Z0326	0.443302	0.064705	0.13928	0.464569	0.64224	0.998775
Z0331	2.78588	0.133744	0.29549	0.452616	0.650825	0.998775
Z0332	2.47176	0.0494674	0.28189	0.175485	0.860699	0.998775
Z0333	0.501313	-0.0803735	0.138237	-0.581417	0.560959	0.998775
Z0334	0.250657	-0.0626897	0.124258	-0.504514	0.6139	0.998775
Z0335	0.187993	-0.0563817	0.121543	-0.463884	0.642731	0.998775
Z0336	0.631295	0.0254138	0.161939	0.156934	0.875297	0.998775
Z0337	1.00961	0.0247436	0.195687	0.126445	0.89938	0.998775
Z0338	1.4955	-0.100361	0.239453	-0.419127	0.675123	0.998775
Z0339	5.25623	-0.251102	0.354989	-0.707351	0.479349	0.998775
Z0340	0.631295	0.0254138	0.161939	0.156934	0.875297	0.998775
Z0342	2.59324	0.01016	0.276353	0.0367644	0.970673	0.998775
Z0343	1.51325	0.00449574	0.228366	0.0196865	0.984293	0.998775
Z0344	0.125328	-0.0463164	0.118123	-0.392105	0.694981	0.998775
Z0346	5.40304	0.250902	0.351568	0.713665	0.475434	0.998775
Z0347	1.08384	0.0255492	0.195171	0.130906	0.895849	0.998775
Z0348	3.58871	-0.520478	0.308939	-1.68473	0.0920409	0.998775
Z0349	4.85363	-0.34065	0.343317	-0.992232	0.321085	0.998775
Z0350	12.8124	-0.235015	0.410373	-0.572687	0.566857	0.998775
Z0351	6.79261	-0.242706	0.382865	-0.63392	0.526133	0.998775
Z0352	5.49906	0.162092	0.368001	0.440465	0.659601	0.998775
Z0353	60.6575	0.717076	0.366111	1.95863	0.0501563	0.998775
Z0354	17.4285	0.383245	0.412554	0.928958	0.352911	0.998775
Z0356	4.96604	-0.232179	0.355825	-0.65251	0.514073	0.998775
Z0357	3.41442	-0.131396	0.301303	-0.436093	0.662769	0.998775
Z0358	7.0604	-0.450135	0.377504	-1.1924	0.233105	0.998775
Z0359	1.11487	-0.190546	0.207211	-0.919573	0.357796	0.998775
Z0360	2.05948	-0.203553	0.272508	-0.746961	0.455087	0.998775
Z0361	0.946942	0.0358572	0.1909	0.187833	0.851008	0.998775
Z0362	0.252983	0.0353148	0.123301	0.286412	0.774563	0.998775
Z0363	1.43051	-0.172414	0.23726	-0.72669	0.467416	0.998775
Z0364	5.44502	-0.200723	0.361946	-0.554567	0.579191	0.998775
Z0365	0.631295	0.0254138	0.161939	0.156934	0.875297	0.998775
Z0366	0.884278	0.0474151	0.185873	0.255094	0.79865	0.998775
Z0367	7.06738	-0.285867	0.376023	-0.760238	0.447112	0.998775
Z0369	2.30825	-0.0784537	0.275773	-0.284487	0.776038	0.998775
Z0370	5.10128	0.329559	0.345997	0.952491	0.340848	0.998775
Z0371	20.7346	-0.32436	0.41108	-0.789043	0.430087	0.998775
Z0372	2.23034	0.0387522	0.250573	0.154655	0.877094	0.998775
Z0373	0.250657	-0.0626897	0.124258	-0.504514	0.6139	0.998775
Z0374	3.85583	0.0620227	0.33755	0.183744	0.854215	0.998775
Z0375	10.8636	-0.337667	0.404422	-0.834938	0.403753	0.998775
Z0376	20.7529	0.349767	0.411289	0.850415	0.395095	0.998775
Z0377	35.3178	-0.119438	0.390805	-0.305621	0.759893	0.998775
Z0378	0.125328	-0.0463164	0.118123	-0.392105	0.694981	0.998775
Z0380	0.989538	-0.165096	0.194476	-0.848925	0.395923	0.998775
Z0381	21.6829	-0.220552	0.412198	-0.535062	0.592607	0.998775
Z0382	0.380638	0.0776401	0.12811	0.606043	0.544486	0.998775
Z0384	4.47171	0.0609911	0.342828	0.177906	0.858797	0.998775
Z0385	2.88342	-0.0588881	0.301433	-0.19536	0.845111	0.998775
Z0386	3.37691	0.399009	0.315827	1.26338	0.206453	0.998775
Z0387	0.82394	0.134954	0.181161	0.744937	0.45631	0.998775
Z0389	6.15942	-0.138658	0.376288	-0.36849	0.712508	0.998775
Z0390	9.74324	0.234257	0.399097	0.586966	0.557226	0.998775
Z0391	1.70357	0.0341377	0.2383	0.143255	0.886089	0.998775
Z0392	0.187993	-0.0563817	0.121543	-0.463884	0.642731	0.998775
Z0393	0.505967	0.0506332	0.147496	0.343286	0.731384	0.998775
Z0395	2.047	0.248347	0.264036	0.940581	0.34692	0.998775
Z0397	0.631295	0.0254138	0.161939	0.156934	0.875297	0.998775
Z0398	2.73105	-0.444168	0.292248	-1.51983	0.128554	0.998775
Z0399	3.22844	0.299278	0.292819	1.02206	0.306752	0.998775
Z0400	2.6783	0.249271	0.291898	0.853966	0.393124	0.998775
Z0401	15.9121	0.33027	0.413314	0.799077	0.424246	0.998775
Z0402	18.4923	0.490385	0.413547	1.1858	0.2357	0.998775
Z0403	10.8629	-0.166209	0.406299	-0.409081	0.68248	0.998775
Z0404	0.754297	-0.0637738	0.174277	-0.365934	0.714414	0.998775
Z0405	9.03036	0.143217	0.400294	0.357779	0.720509	0.998775
Z0406	2.10906	-0.146707	0.239599	-0.612303	0.540337	0.998775
Z0407	0.125328	-0.0463164	0.118123	-0.392105	0.694981	0.998775
Z0409	0.989538	-0.165096	0.194476	-0.848925	0.395923	0.998775
Z0410	4.37006	-0.176414	0.336632	-0.524057	0.600239	0.998775
Z0412	0.125328	-0.0463164	0.118123	-0.392105	0.694981	0.998775
Z0413	2.1044	-0.33385	0.262052	-1.27398	0.202669	0.998775
Z0414	2.93067	-0.0966795	0.294167	-0.328655	0.742416	0.998775
Z0415	13.5282	0.0972806	0.411879	0.236187	0.813287	0.998775
Z0416	0.380638	0.0776401	0.12811	0.606043	0.544486	0.998775
Z0417	2.98231	-0.0642137	0.273644	-0.234661	0.814472	0.998775
Z0418	0.881952	-0.0188173	0.18552	-0.10143	0.919209	0.998775
Z0419	13.7927	0.1693	0.396512	0.426972	0.669399	0.998775
Z0420	55.0956	-0.730353	0.366345	-1.99362	0.0461936	0.998775
Z0422	7.11817	0.260997	0.369907	0.705574	0.480453	0.998775
Z0423	6.89132	-0.401175	0.380449	-1.05448	0.291664	0.998775
Z0424	23.8104	-0.489699	0.410164	-1.19391	0.232513	0.998775
Z0425	1245.47	0.334794	0.244547	1.36903	0.170988	0.998775
Z0426	9.68642	-0.211251	0.393807	-0.536433	0.59166	0.998775
Z0427	4.74634	0.349705	0.321672	1.08715	0.276971	0.998775
Z0428	14.3597	0.0944051	0.410675	0.229878	0.818186	0.998775
Z0429	22.8112	0.836912	0.409611	2.04319	0.0410338	0.998775
Z0430	22.7244	0.704843	0.413381	1.70507	0.0881821	0.998775
Z0431	1.56471	-0.129659	0.246215	-0.526609	0.598465	0.998775
Z0432	1.97968	0.0819609	0.240904	0.340223	0.733689	0.998775
Z0433	6.24576	-0.355083	0.368593	-0.963348	0.335373	0.998775
Z0434	3.15661	-0.473787	0.299026	-1.58443	0.113095	0.998775
Z0435	0.125328	-0.0463164	0.118123	-0.392105	0.694981	0.998775
Z0436	3.22919	0.198991	0.314959	0.6318	0.527517	0.998775
Z0437	2.26522	-0.101516	0.261646	-0.387988	0.698025	0.998775
Z0438	25.7415	0.197539	0.405591	0.487039	0.626231	0.998775
Z0439	46.0061	0.490514	0.381979	1.28414	0.199094	0.998775
Z0440	502.24	0.163401	0.251864	0.648766	0.51649	0.998775
Z0441	12.7535	0.108148	0.411636	0.262727	0.792761	0.998775
Z0442	8.04994	-0.544336	0.385952	-1.41037	0.15843	0.998775
Z0443	6.24087	0.422458	0.364527	1.15892	0.246489	0.998775
Z0444	4.14136	-0.123421	0.332296	-0.371419	0.710326	0.998775
Z0445	0.566304	-0.0325005	0.154726	-0.210051	0.833627	0.998775
Z0446	0.250657	-0.0626897	0.124258	-0.504514	0.6139	0.998775
Z0447	0.691633	-0.0535704	0.168198	-0.318495	0.75011	0.998775
Z0448	1.1976	-0.0066275	0.209233	-0.0316753	0.974731	0.998775
Z0450	2.90656	-0.0472404	0.289924	-0.162941	0.870565	0.998775
Z0452	0.75197	-0.118567	0.165802	-0.715113	0.47454	0.998775
Z0453	0.626642	-0.0997109	0.152995	-0.651727	0.514577	0.998775
Z0454	9.09809	-0.499306	0.398357	-1.25341	0.210055	0.998775
Z0455	4.0787	-0.114995	0.331095	-0.347316	0.728354	0.998775
Z0456	15.8728	-0.242853	0.413036	-0.587971	0.556552	0.998775
Z0457	7.91317	0.223389	0.393006	0.568412	0.569755	0.998775
Z0458	8.60841	-0.173288	0.39751	-0.435932	0.662886	0.998775
Z0459	9.63809	-0.0252001	0.400105	-0.0629837	0.949779	0.998775
Z0460	59.3868	0.0710554	0.363386	0.195537	0.844972	0.998775
Z0461	56.4995	-0.302357	0.362277	-0.834601	0.403943	0.998775
Z0462	3.05135	-0.261271	0.30654	-0.852323	0.394035	0.998775
Z0463	8.176	0.153855	0.378109	0.406906	0.684077	0.998775
Z0464	0.125328	-0.0463164	0.118123	-0.392105	0.694981	0.998775
Z0465	0.989538	-0.165096	0.194476	-0.848925	0.395923	0.998775
Z0466	0.125328	-0.0463164	0.118123	-0.392105	0.694981	0.998775
Z0467	0.250657	-0.0626897	0.124258	-0.504514	0.6139	0.998775
Z0468	17.1022	0.181461	0.4134	0.438948	0.660699	0.998775
Z0469	56.7743	0.16111	0.372064	0.433017	0.665002	0.998775
Z0470	3.10514	-0.324003	0.303033	-1.0692	0.284978	0.998775
Z0472	18.72	-0.237008	0.413575	-0.573071	0.566596	0.998775
Z0473	39.1287	0.227183	0.388043	0.585459	0.558239	0.998775
Z0474	32.8343	0.26375	0.394088	0.669265	0.503327	0.998775
Z0475	16.169	0.535409	0.413574	1.29459	0.195462	0.998775
Z0476	9.52385	0.504333	0.40146	1.25625	0.209027	0.998775
Z0477	26.0128	0.642119	0.407161	1.57706	0.114781	0.998775
Z0478	138.044	0.29303	0.306342	0.956546	0.338796	0.998775
Z0480	336.933	0.0773787	0.264991	0.292005	0.770283	0.998775
Z0481	903.566	0.544282	0.256106	2.12522	0.0335679	0.998775
Z0482	40.2287	-0.184076	0.397049	-0.46361	0.642927	0.998775
Z0483	4.13249	-0.170412	0.334622	-0.509267	0.610565	0.998775
Z0484	10.9329	-0.110818	0.406514	-0.272605	0.785157	0.998775
Z0485	253.177	0.236163	0.291761	0.809441	0.418262	0.998775
Z0486	29.6804	-0.183103	0.40251	-0.454903	0.649179	0.998775
Z0487	5.83012	0.161785	0.354131	0.45685	0.647779	0.998775
Z0489	0.125328	-0.0463164	0.118123	-0.392105	0.694981	0.998775
Z0492	4.54979	0.0716835	0.353018	0.203059	0.839089	0.998775
Z0493	15.1485	-0.184887	0.413472	-0.447158	0.654761	0.998775
Z0494	9.60952	-0.273004	0.401984	-0.679141	0.497048	0.998775
Z0495	5.537	-0.124004	0.368724	-0.336305	0.736641	0.998775
Z0496	7.07264	0.0808634	0.382106	0.211625	0.832399	0.998775
Z0497	6.04253	-0.268408	0.372102	-0.721331	0.470706	0.998775
Z0498	11.0007	-0.411382	0.399165	-1.0306	0.302726	0.998775
Z0499	72.2343	-0.112087	0.346472	-0.323509	0.74631	0.998775
Z0500	10.1973	0.182784	0.403186	0.453348	0.650298	0.998775
Z0501	2.48798	0.21357	0.283644	0.752951	0.451479	0.998775
Z0502	5.4288	-0.31038	0.35695	-0.869534	0.384555	0.998775
Z0503	7.67965	0.0470362	0.39087	0.120337	0.904216	0.998775
Z0504	1.64323	0.105554	0.235719	0.447794	0.654302	0.998775
Z0505	12.0922	0.362615	0.400023	0.906487	0.364678	0.998775
Z0506	23.1954	0.456607	0.408509	1.11774	0.263678	0.998775
Z0507	14.4902	-0.223326	0.412369	-0.541568	0.588116	0.998775
Z0508	14.48	-0.151266	0.41266	-0.366564	0.713945	0.998775
Z0509	70.4771	0.528331	0.348843	1.51452	0.129893	0.998775
Z0510	59.3468	0.417861	0.360978	1.15758	0.247036	0.998775
Z0511	72.1749	-0.0909001	0.360187	-0.252369	0.800756	0.998775
Z0512	24.0005	-0.122579	0.408697	-0.299925	0.764234	0.998775
Z0513	18.7347	-0.159244	0.412981	-0.385596	0.699796	0.998775
Z0514	11.6829	-0.332224	0.40818	-0.813916	0.415693	0.998775
Z0515	15.9477	-0.281968	0.413588	-0.681762	0.49539	0.998775
Z0516	9.21688	-0.508988	0.399652	-1.27358	0.202813	0.998775
Z0518	7.87608	-0.113988	0.389496	-0.292655	0.769786	0.998775
Z0519	7.78913	-0.176721	0.392117	-0.450683	0.652218	0.998775
Z0520	3.34986	0.0107601	0.321068	0.0335134	0.973265	0.998775
Z0521	7.40953	0.25195	0.389091	0.647535	0.517286	0.998775
Z0522	92.87	0.0696893	0.345206	0.201877	0.840013	0.998775
Z0523	16.5122	-0.432581	0.409889	-1.05536	0.29126	0.998775
Z0524	11.0445	-0.0833124	0.405727	-0.205341	0.837306	0.998775
Z0525	3.80797	-0.238238	0.328055	-0.726212	0.467709	0.998775
Z0526	8.0959	-0.202455	0.393399	-0.51463	0.606812	0.998775
Z0527	17.9226	-0.36507	0.413609	-0.882645	0.377428	0.998775
Z0528	28.4236	-0.12742	0.402386	-0.316661	0.751501	0.998775
Z0529	16.2568	-0.258725	0.413575	-0.625581	0.531589	0.998775
Z0530	3.93623	0.127697	0.324225	0.393854	0.693689	0.998775
Z0531	20.0546	-0.0935262	0.4136	-0.226127	0.821102	0.998775
Z0532	7.93422	0.210298	0.374695	0.561253	0.574625	0.998775
Z0533	11.8332	0.383717	0.407959	0.940577	0.346922	0.998775
Z0534	27.719	-0.0160741	0.407124	-0.039482	0.968506	0.998775
Z0535	20.8044	-0.448091	0.413065	-1.0848	0.278012	0.998775
Z0536	1.19527	-0.0681444	0.208654	-0.326591	0.743977	0.998775
Z0537	11.3069	-0.288218	0.406758	-0.708575	0.478588	0.998775
Z0539	814.254	0.634214	0.268098	2.3656	0.0180007	0.998775
Z0541	36.7787	-0.0512598	0.394774	-0.129846	0.896688	0.998775
Z0542	94.1971	-0.173636	0.364049	-0.476959	0.633392	0.998775
Z0543	328.52	0.03245	0.266099	0.121947	0.902941	0.998775
Z0545	111.075	-0.0106431	0.324525	-0.0327959	0.973837	0.998775
Z0547	7.9415	0.0989981	0.392506	0.25222	0.800871	0.998775
Z0548	33.3148	0.239565	0.393151	0.609345	0.542296	0.998775
Z0549	0.933418	-0.167829	0.195522	-0.858367	0.39069	0.998775
Z0550	42.346	-0.0856105	0.394262	-0.217141	0.828098	0.998775
Z0551	13.5186	0.186821	0.411022	0.45453	0.649448	0.998775
Z0552	6.91011	0.189152	0.382031	0.495121	0.620515	0.998775
Z0553	19.9423	0.138494	0.413141	0.335222	0.737458	0.998775
Z0555	8.22373	-0.054056	0.388502	-0.139139	0.88934	0.998775
Z0557	15.7078	-0.320921	0.413594	-0.775933	0.437789	0.998775
Z0559	12.0615	0.213758	0.410058	0.521288	0.602166	0.998775
Z0562	5.06904	-0.140529	0.351519	-0.399777	0.689321	0.998775
Z0563	12.8827	0.0767536	0.404314	0.189836	0.849437	0.998775
Z0564	24.6361	-0.374998	0.406791	-0.921843	0.35661	0.998775
Z0565	133.035	0.161053	0.31723	0.507687	0.611673	0.998775
Z0566	4.73019	-0.488052	0.347154	-1.40587	0.159764	0.998775
Z0567	211.946	0.82989	0.352822	2.35215	0.0186654	0.998775
Z0568	144.613	-0.408503	0.345797	-1.18134	0.237469	0.998775
Z0569	83.6139	0.349636	0.3445	1.01491	0.310149	0.998775
Z0570	15.2446	0.29049	0.409329	0.709674	0.477906	0.998775
Z0571	49.1847	0.0188473	0.375449	0.0501992	0.959964	0.998775
Z0573	287.776	0.131935	0.274563	0.480529	0.630852	0.998775
Z0574	577.802	0.546701	0.253009	2.1608	0.0307111	0.998775
Z0576	102.177	-0.0719531	0.331541	-0.217026	0.828188	0.998775
Z0578	89.1768	0.151347	0.331986	0.455885	0.648472	0.998775
Z0579	33.451	-0.144266	0.404462	-0.356686	0.721327	0.998775
Z0581	24.2933	0.215014	0.411743	0.522203	0.601529	0.998775
Z0583	1.19527	-0.0681444	0.208654	-0.326591	0.743977	0.998775
Z0584	3.30261	0.0489111	0.306383	0.15964	0.873164	0.998775
Z0585	5.87271	0.0376299	0.371476	0.101298	0.919314	0.998775
Z0586	4.18267	0.184308	0.343369	0.536762	0.591432	0.998775
Z0587	45.1548	-0.197349	0.385469	-0.511972	0.608671	0.998775
Z0588	29.5989	-0.296258	0.400979	-0.738836	0.460007	0.998775
Z0589	22.1004	-0.180356	0.409334	-0.440608	0.659497	0.998775
Z0590	32.6641	-0.302112	0.399401	-0.756412	0.449402	0.998775
Z0591	15.535	-0.349898	0.412966	-0.84728	0.396839	0.998775
Z0592	27.5743	-0.159331	0.402332	-0.396017	0.692092	0.998775
Z0593	14.153	0.124285	0.412937	0.300979	0.76343	0.998775
Z0596	20.3814	-0.23056	0.411486	-0.560311	0.575268	0.998775
Z0597	103.637	-0.153375	0.322296	-0.47588	0.63416	0.998775
Z0598	8.77236	0.0972055	0.398742	0.243781	0.807401	0.998775
Z0599	72.2733	0.0298164	0.35136	0.08486	0.932373	0.998775
Z0600	13.8748	0.291729	0.405794	0.718911	0.472196	0.998775
Z0601	53.6212	-0.10945	0.371732	-0.294434	0.768426	0.998775
Z0602	92.3749	0.091447	0.328938	0.278007	0.781007	0.998775
Z0604	104.211	-0.0618573	0.328352	-0.188387	0.850573	0.998775
Z0606	433.371	-0.576355	0.260464	-2.2128	0.0269111	0.998775
Z0607	238.168	-0.395466	0.284873	-1.38822	0.16507	0.998775
Z0608	355.467	0.0852979	0.268673	0.317478	0.750881	0.998775
Z0609	284.329	-0.724274	0.293125	-2.47087	0.0134785	0.998775
Z0615	27.7769	-0.31933	0.406317	-0.785913	0.431918	0.998775
Z0634	0.693959	0.0137647	0.168411	0.0817325	0.934859	0.998775
Z0635	0.693959	0.0137647	0.168411	0.0817325	0.934859	0.998775
Z0636	0.505967	0.0506332	0.147496	0.343286	0.731384	0.998775
Z0638	1.36785	-0.160165	0.2326	-0.688586	0.491084	0.998775
Z0639	4.47232	0.40648	0.335588	1.21125	0.225801	0.998775
Z0640	13.6624	0.1109	0.411349	0.269602	0.787467	0.998775
Z0641	26.2578	0.0634291	0.404959	0.156631	0.875536	0.998775
Z0642	58.1018	-0.16974	0.362018	-0.468872	0.639161	0.998775
Z0643	6.9319	0.0864731	0.385075	0.224561	0.82232	0.998775
Z0644	4.57194	-0.148104	0.347628	-0.426043	0.670077	0.998775
Z0645	21.4761	0.0622391	0.410462	0.151632	0.879477	0.998775
Z0646	2.07722	-0.0767957	0.254498	-0.301754	0.76284	0.998775
Z0647	7.42623	-0.154487	0.388828	-0.397315	0.691135	0.998775
Z0648	2.6412	-0.148155	0.27413	-0.540455	0.588883	0.998775
Z0649	3.26363	-0.184615	0.308482	-0.598463	0.549531	0.998775
Z0651	10.0488	0.184095	0.404605	0.455	0.64911	0.998775
Z0653	0.50364	-0.0215656	0.147179	-0.146526	0.883506	0.998775
Z0654	0.125328	-0.0463164	0.118123	-0.392105	0.694981	0.998775
Z0655	0.125328	-0.0463164	0.118123	-0.392105	0.694981	0.998775
Z0656	1.55817	-0.112748	0.244117	-0.46186	0.644182	0.998775
Z0657	5.39686	0.208474	0.360612	0.578111	0.563189	0.998775
Z0658	0.313321	-0.0662699	0.126985	-0.521871	0.60176	0.998775
Z0659	0.631295	0.0254138	0.161939	0.156934	0.875297	0.998775
Z0660	213.481	0.5969	0.2835	2.10547	0.0352504	0.998775
Z0661	1.82889	0.0147099	0.244085	0.0602657	0.951944	0.998775
Z0662	0.125328	-0.0463164	0.118123	-0.392105	0.694981	0.998775
Z0663	0.989538	-0.165096	0.194476	-0.848925	0.395923	0.998775
Z0664	0.86421	-0.119883	0.167211	-0.71696	0.473398	0.998775
Z0665	1.74616	-0.148391	0.256214	-0.579165	0.562478	0.998775
Z0666	0.250657	-0.0626897	0.124258	-0.504514	0.6139	0.998775
Z0667	18.0739	-0.47419	0.41354	-1.14666	0.251522	0.998775
Z0668	8.36491	0.111355	0.387269	0.28754	0.773699	0.998775
Z0669	5.84988	-0.35852	0.366239	-0.978922	0.327619	0.998775
Z0670	8.89445	0.343685	0.395032	0.870019	0.38429	0.998775
Z0671	3.76537	-0.0712362	0.324489	-0.219534	0.826234	0.998775
Z0672	1.00728	-0.0391311	0.195425	-0.200236	0.841296	0.998775
Z0673	0.125328	-0.0463164	0.118123	-0.392105	0.694981	0.998775
Z0674	2.10967	0.228394	0.266747	0.856219	0.391877	0.998775
Z0676	0.375985	-0.069069	0.129039	-0.535257	0.592472	0.998775
Z0677	1.13726	0.0677473	0.205025	0.330434	0.741072	0.998775
Z0678	1.54104	0.185966	0.219368	0.847733	0.396587	0.998775
Z0679	2.95263	-0.0826899	0.300245	-0.275408	0.783003	0.998775
Z0680	80.3067	0.305642	0.343297	0.890313	0.373298	0.998775
Z0681	5.13555	-0.1228	0.35165	-0.349211	0.726931	0.998775
Z0682	0.814634	-0.127843	0.171641	-0.744829	0.456375	0.998775
Z0683	7.11334	0.0763132	0.385453	0.197983	0.843058	0.998775
Z0684	19.0211	-0.722662	0.41338	-1.74818	0.0804331	0.998775
Z0686	0.86421	-0.119883	0.167211	-0.71696	0.473398	0.998775
Z0689	1.80417	-0.3105	0.254289	-1.22105	0.222066	0.998775
Z0690	0.315647	0.0153301	0.126575	0.121115	0.9036	0.998775
Z0693	1.9814	-0.216586	0.248918	-0.87011	0.38424	0.998775
Z0695	1.0522	-0.178079	0.201137	-0.885364	0.375961	0.998775
Z0696	0.756623	0.0025587	0.174453	0.014667	0.988298	0.998775
Z0697	3.42501	-0.399279	0.319723	-1.24883	0.211728	0.998775
Z0698	12.0682	-0.179916	0.40952	-0.439334	0.66042	0.998775
Z0699	14.7365	0.133134	0.412723	0.322575	0.747017	0.998775
Z0700	5.61319	0.0385225	0.370731	0.103909	0.917241	0.998775
Z0701	1.51557	0.065196	0.228869	0.284861	0.77575	0.998775
Z0702	31.3991	-0.0532983	0.396994	-0.134255	0.893201	0.998775
Z0705	55.6695	0.0222207	0.366275	0.0606669	0.951625	0.998775
Z0706	0.125328	-0.0463164	0.118123	-0.392105	0.694981	0.998775
Z0708	2.29301	0.0289057	0.25282	0.114333	0.908974	0.998775
Z0709	1.26259	0.0456474	0.213802	0.213503	0.830935	0.998775
Z0711	1.5605	-0.0340238	0.239671	-0.14196	0.887111	0.998775
Z0712	0.315647	0.0153301	0.126575	0.121115	0.9036	0.998775
Z0713	0.187993	-0.0563817	0.121543	-0.463884	0.642731	0.998775
Z0714	3.42966	-0.249358	0.318309	-0.783383	0.433402	0.998775
Z0715	1.57591	-0.00519145	0.231696	-0.0224063	0.982124	0.998775
Z0716	3.78312	0.00823151	0.302419	0.0272189	0.978285	0.998775
Z0717	8.716	-0.268154	0.396828	-0.675743	0.499204	0.998775
Z0718	5.7286	-0.538254	0.362766	-1.48375	0.137875	0.998775
Z0719	8.94419	0.182103	0.392997	0.463371	0.643099	0.998775
Z0720	197.832	-0.118716	0.288281	-0.411807	0.680481	0.998775
Z0721	6.01389	0.222281	0.36925	0.60198	0.547187	0.998775
Z0722	12.7917	-0.250194	0.407321	-0.614242	0.539055	0.998775
Z0723	2.12913	0.00417853	0.271013	0.0154182	0.987699	0.998775
Z0724	5.86499	0.0286418	0.332398	0.086167	0.931334	0.998775
Z0725	3.32055	-0.0923718	0.314046	-0.294135	0.768655	0.998775
Z0726	1.55584	-0.196051	0.24573	-0.79783	0.424969	0.998775
Z0727	6.27936	-0.0733698	0.363714	-0.201724	0.840133	0.998775
Z0729	0.250657	-0.0626897	0.124258	-0.504514	0.6139	0.998775
Z0732	1.89388	0.0626927	0.247259	0.25355	0.799843	0.998775
Z0733	0.438649	-0.0713319	0.130652	-0.54597	0.585087	0.998775
Z0734	5.82547	0.0645118	0.352534	0.182995	0.854802	0.998775
Z0735	2.99101	-0.177037	0.302011	-0.586194	0.557745	0.998775
Z0736	5.08354	0.276145	0.355072	0.777715	0.436737	0.998775
Z0737	0.895846	0.0668059	0.180143	0.37085	0.71075	0.998775
Z0738	1.62316	-0.046202	0.244985	-0.188591	0.850413	0.998775
Z0739	0.626642	-0.0997109	0.152995	-0.651727	0.514577	0.998775
Z0740	91.2195	-0.178865	0.335361	-0.533351	0.593791	0.998775
Z0742	12.2113	-0.128099	0.410759	-0.311859	0.755148	0.998775
Z0744	3.97576	0.0757145	0.306453	0.247067	0.804856	0.998775
Z0746	4.32152	0.311425	0.335409	0.928491	0.353153	0.998775
Z0747	1.3949	0.230974	0.222629	1.03749	0.299509	0.998775
Z0748	9.96459	0.11448	0.398717	0.287121	0.774019	0.998775
Z0749	102.897	0.0333019	0.324639	0.102581	0.918295	0.998775
Z0750	59.5625	-0.250818	0.36482	-0.687511	0.491761	0.998775
Z0751	63.9264	0.0982117	0.353904	0.277509	0.781389	0.998775
Z0752	15.0637	-0.504146	0.412282	-1.22282	0.221398	0.998775
Z0753	6.04064	-0.137762	0.375756	-0.366627	0.713898	0.998775
Z0754	3.49887	-0.272852	0.321562	-0.848521	0.396148	0.998775
Z0755	54.1538	0.0354598	0.378421	0.0937047	0.925344	0.998775
Z0756	2.71128	0.204937	0.290951	0.704368	0.481204	0.998775
Z0757	1.54104	0.185966	0.219368	0.847733	0.396587	0.998775
Z0759	0.505967	0.0506332	0.147496	0.343286	0.731384	0.998775
Z0762	1.56937	0.0164352	0.245169	0.0670362	0.946553	0.998775
Z0764	0.75197	-0.118567	0.165802	-0.715113	0.47454	0.998775
Z0765	2.047	0.248347	0.264036	0.940581	0.34692	0.998775
Z0766	2.1268	-0.0661725	0.273341	-0.242088	0.808712	0.998775
Z0767	2.37048	-0.331095	0.285181	-1.161	0.245642	0.998775
Z0769	925.984	0.685451	0.302942	2.26264	0.0236576	0.998775
Z0770	17.3643	0.457701	0.412423	1.10978	0.267092	0.998775
Z0771	25.6706	-0.147517	0.409449	-0.360283	0.718636	0.998775
Z0772	72.0092	0.378684	0.355938	1.0639	0.287372	0.998775
Z0773	34.9	0.455119	0.394346	1.15411	0.248455	0.998775
Z0774	5.4777	0.543765	0.36441	1.49218	0.135652	0.998775
Z0775	7.03483	-0.128525	0.384803	-0.334001	0.738379	0.998775
Z0776	38.41	0.47244	0.403608	1.17054	0.241783	0.998775
Z0777	12.4942	0.390673	0.408378	0.956646	0.338746	0.998775
Z0778	16.8124	-0.441885	0.409934	-1.07794	0.281059	0.998775
Z0780	10.665	-0.552499	0.398166	-1.38761	0.165257	0.998775
Z0781	9.74274	-0.382954	0.39321	-0.973919	0.330097	0.998775
Z0782	4.60591	0.0861212	0.353317	0.243751	0.807424	0.998775
Z0783	5.65137	0.153576	0.352602	0.435552	0.663162	0.998775
Z0785	5.29943	-0.114785	0.362253	-0.316864	0.751347	0.998775
Z0786	10.2195	-0.609176	0.40302	-1.51153	0.130654	0.998775
Z0787	20.249	-0.831688	0.412862	-2.01444	0.0439629	0.998775
Z0788	56.0806	-0.135684	0.363858	-0.372904	0.70922	0.998775
Z0789	91.8352	-0.187565	0.330343	-0.56779	0.570178	0.998775
Z0790	188.276	0.211463	0.290052	0.729053	0.46597	0.998775
Z0791	23.7486	-0.105317	0.407061	-0.258725	0.795847	0.998775
Z0794	0.250657	-0.0626897	0.124258	-0.504514	0.6139	0.998775
Z0795	2.68423	-0.144566	0.294848	-0.490305	0.623918	0.998775
Z0796	1.11487	-0.190546	0.207211	-0.919573	0.357796	0.998775
Z0797	1.79169	0.120137	0.232552	0.516601	0.605435	0.998775
Z0800	3.37458	0.314252	0.314559	0.999024	0.317783	0.998775
Z0801	1.25328	-0.189955	0.205014	-0.926545	0.354163	0.998775
Z0802	10.86	-0.0125421	0.403971	-0.0310469	0.975232	0.998775
Z0803	4.92307	0.0379999	0.35128	0.108175	0.913857	0.998775
Z0804	9.55762	-0.341423	0.401402	-0.850576	0.395005	0.998775
Z0805	163.675	0.321566	0.300196	1.07118	0.284086	0.998775
Z0806	13.5598	-0.385925	0.411232	-0.938459	0.348008	0.998775
Z0807	49.716	-0.11369	0.370546	-0.306818	0.758982	0.998775
Z0808	38.3167	-0.107665	0.388912	-0.276836	0.781906	0.998775
Z0809	96.006	-0.285014	0.33999	-0.838303	0.401861	0.998775
Z0810	12.0912	0.215268	0.409522	0.525657	0.599127	0.998775
Z0811	46.405	-0.327064	0.376121	-0.869573	0.384534	0.998775
Z0813	9.28109	0.355355	0.399431	0.889654	0.373652	0.998775
Z0814	13.4437	0.319216	0.411772	0.775225	0.438207	0.998775
Z0815	3.86702	0.178504	0.336753	0.530075	0.59606	0.998775
Z0816	8.0385	0.202008	0.393739	0.513052	0.607915	0.998775
Z0817	13.246	0.228024	0.411947	0.553526	0.579903	0.998775
Z0819	25.5592	-0.145833	0.408331	-0.357145	0.720983	0.998775
Z0820	19.8566	-0.133416	0.412523	-0.323415	0.746381	0.998775
Z0821	584.006	0.364847	0.25793	1.41452	0.157209	0.998775
Z0822	13.3724	-0.382071	0.407508	-0.937579	0.348461	0.998775
Z0823	26.7068	-0.240116	0.406148	-0.591203	0.554385	0.998775
Z0824	34.6795	-0.172294	0.39627	-0.43479	0.663715	0.998775
Z0825	29.3541	-0.0466621	0.412314	-0.113171	0.909895	0.998775
Z0826	40.4639	-0.206953	0.395934	-0.522695	0.601187	0.998775
Z0827	30.3157	0.0205854	0.397578	0.0517769	0.958706	0.998775
Z0828	1.21382	0.180753	0.220334	0.820362	0.41201	0.998775
Z0829	0.631295	0.0254138	0.161939	0.156934	0.875297	0.998775
Z0830	1.26259	0.0456474	0.213802	0.213503	0.830935	0.998775
Z0831	98.0316	-0.252143	0.335345	-0.751893	0.452115	0.998775
Z0832	43.3335	0.194617	0.383232	0.507832	0.611571	0.998775
Z0834	1.79402	0.225904	0.247821	0.911563	0.361999	0.998775
Z0835	7.09517	-0.197956	0.385857	-0.513029	0.607931	0.998775
Z0836	21.0752	0.0658776	0.411232	0.160196	0.872727	0.998775
Z0837	39.5545	-0.606485	0.399241	-1.5191	0.128738	0.998775
Z0838	3.5556	0.0691724	0.313962	0.220321	0.825621	0.998775
Z0839	2.91047	0.2397	0.283964	0.844122	0.398601	0.998775
Z0841	7.80363	0.16956	0.386839	0.438321	0.661154	0.998775
Z0842	15.8629	-0.140763	0.41361	-0.340329	0.733609	0.998775
Z0843	2.22973	-0.357056	0.269088	-1.32691	0.184537	0.998775
Z0844	1.4955	-0.100361	0.239453	-0.419127	0.675123	0.998775
Z0845	0.989538	-0.165096	0.194476	-0.848925	0.395923	0.998775
Z0846	15.7651	0.389299	0.413086	0.942415	0.34598	0.998775
Z0847	7.75351	0.12715	0.391212	0.325016	0.745169	0.998775
Z0851	3.3676	0.101263	0.309916	0.326743	0.743863	0.998775
Z0853	1.62083	-0.124873	0.248419	-0.502669	0.615197	0.998775
Z0855	0.125328	-0.0463164	0.118123	-0.392105	0.694981	0.998775
Z0857	0.75197	-0.118567	0.165802	-0.715113	0.47454	0.998775
Z0858	39.6654	0.0356954	0.386894	0.0922615	0.92649	0.998775
Z0859	88.1862	-0.105451	0.341985	-0.308349	0.757817	0.998775
Z0860	17.362	0.417937	0.413609	1.01046	0.312274	0.998775
Z0861	21.3125	-0.161781	0.410718	-0.393897	0.693657	0.998775
Z0862	11.4729	-0.226127	0.398198	-0.567876	0.570119	0.998775
Z0863	11.684	-0.262328	0.40811	-0.642787	0.520363	0.998775
Z0864	6.12465	-0.408385	0.36766	-1.11077	0.266669	0.998775
Z0865	1.87803	-0.180619	0.261852	-0.689774	0.490337	0.998775
Z0867	1.50859	-0.114022	0.227727	-0.500697	0.616584	0.998775
Z0868	3.83037	-0.0231128	0.325568	-0.0709922	0.943404	0.998775
Z0869	0.563978	-0.0901033	0.145898	-0.617576	0.536855	0.998775
Z0870	1.30519	-0.147568	0.22757	-0.648452	0.516693	0.998775
Z0871	16.5211	-0.514138	0.412986	-1.24493	0.213158	0.998775
Z0872	12.6959	0.139609	0.411323	0.339413	0.734298	0.998775
Z0873	76.2994	-0.066771	0.345848	-0.193064	0.846909	0.998775
Z0875	10.8107	-0.564905	0.404388	-1.39694	0.162432	0.998775
Z0876	11.3715	-0.40869	0.406931	-1.00432	0.315224	0.998775
Z0877	35.4889	-0.630401	0.400531	-1.57391	0.115507	0.998775
Z0878	19.6915	0.473092	0.411735	1.14902	0.250547	0.998775
Z0879	9.01151	0.264217	0.392726	0.672778	0.501089	0.998775
Z0880	75.9178	0.233131	0.345852	0.674078	0.500262	0.998775
Z0881	38.5748	0.011361	0.386845	0.0293683	0.976571	0.998775
Z0882	22.6617	-0.197789	0.409749	-0.482706	0.629304	0.998775
Z0883	27.4873	0.318577	0.406382	0.783935	0.433078	0.998775
Z0884	0.252983	0.0353148	0.123301	0.286412	0.774563	0.998775
Z0885	3.02882	0.0568801	0.28559	0.199167	0.842132	0.998775
Z0886	2.23034	0.0387522	0.250573	0.154655	0.877094	0.998775
Z0887	4.14736	0.112154	0.295263	0.379846	0.70406	0.998775
Z0888	0.125328	-0.0463164	0.118123	-0.392105	0.694981	0.998775
Z0890	1.88967	0.166151	0.256957	0.646612	0.517883	0.998775
Z0891	0.313321	-0.0662699	0.126985	-0.521871	0.60176	0.998775
Z0892	3.11168	-0.349515	0.309835	-1.12807	0.259291	0.998775
Z0893	0.438649	-0.0713319	0.130652	-0.54597	0.585087	0.998775
Z0894	1.00728	-0.0391311	0.195425	-0.200236	0.841296	0.998775
Z0897	0.125328	-0.0463164	0.118123	-0.392105	0.694981	0.998775
Z0898	0.125328	-0.0463164	0.118123	-0.392105	0.694981	0.998775
Z0900	103.927	-0.218951	0.325533	-0.672591	0.501207	0.998775
Z0901	70.0954	0.118757	0.359452	0.330384	0.74111	0.998775
Z0903	41.8828	0.378328	0.381031	0.992906	0.320756	0.998775
Z0904	26.7631	0.170186	0.402833	0.422472	0.672681	0.998775
Z0905	25.3592	-0.372233	0.406739	-0.915163	0.360106	0.998775
Z0906	15.5628	-0.199398	0.405691	-0.491501	0.623072	0.998775
Z0907	95.4163	-0.303861	0.333701	-0.910577	0.362518	0.998775
Z0908	98.6546	-0.188171	0.328656	-0.572549	0.56695	0.998775
Z0909	93.0556	0.323089	0.334485	0.965932	0.334078	0.998775
Z0910	76.6043	-0.0565982	0.358057	-0.15807	0.874401	0.998775
Z0911	28.3398	-0.133292	0.402295	-0.331328	0.740397	0.998775
Z0912	17.9474	-0.13044	0.41296	-0.315865	0.752105	0.998775
Z0913	18.8396	-0.196151	0.413327	-0.474566	0.635097	0.998775
Z0914	9.35353	0.043463	0.38686	0.112348	0.910547	0.998775
Z0915	4.54672	0.137644	0.316468	0.434939	0.663607	0.998775
Z0917	0.187993	-0.0563817	0.121543	-0.463884	0.642731	0.998775
Z0919	12.1748	-0.156512	0.408007	-0.383601	0.701274	0.998775
Z0920	39.5563	0.210035	0.389888	0.538706	0.590089	0.998775
Z0922	23.8884	-0.207622	0.408646	-0.508073	0.611402	0.998775
Z0923	178.334	0.191877	0.297239	0.645529	0.518585	0.998775
Z0924	91.1009	0.250128	0.329756	0.758526	0.448136	0.998775
Z0925	129.558	-0.12752	0.324505	-0.392969	0.694342	0.998775
Z0926	18.0852	0.286076	0.412305	0.693845	0.487779	0.998775
Z0927	17.551	-0.124898	0.41324	-0.30224	0.762469	0.998775
Z0928	10.4546	-0.728127	0.39676	-1.83518	0.0664788	0.998775
Z0929	10.19	0.106453	0.402559	0.264442	0.791439	0.998775
Z0930	6.42593	0.0489402	0.380252	0.128705	0.897591	0.998775
Z0931	10.1884	-0.289991	0.393988	-0.73604	0.461706	0.998775
Z0932	50.2426	0.607957	0.369406	1.64577	0.0998109	0.998775
Z0933	3.87951	-0.196219	0.329657	-0.595221	0.551696	0.998775
Z0934	2.50278	-0.130582	0.289688	-0.450767	0.652157	0.998775
Z0935	7.72959	-0.0169234	0.380624	-0.0444623	0.964536	0.998775
Z0936	2.61098	0.106718	0.285043	0.374393	0.708112	0.998775
Z0938	28.2712	-0.271395	0.403202	-0.673099	0.500885	0.998775
Z0939	5.44644	0.222999	0.343565	0.649075	0.51629	0.998775
Z0940	0.125328	-0.0463164	0.118123	-0.392105	0.694981	0.998775
Z0941	1.30519	-0.147568	0.22757	-0.648452	0.516693	0.998775
Z0942	1.56471	-0.129659	0.246215	-0.526609	0.598465	0.998775
Z0943	2.70663	0.0774074	0.292556	0.26459	0.791325	0.998775
Z0946	2.53944	0.0751549	0.289979	0.259173	0.795501	0.998775
Z0948	0.563978	-0.0901033	0.145898	-0.617576	0.536855	0.998775
Z0949	0.568631	0.037635	0.154994	0.242816	0.808148	0.998775
Z0950	0.125328	-0.0463164	0.118123	-0.392105	0.694981	0.998775
Z0952	0.250657	-0.0626897	0.124258	-0.504514	0.6139	0.998775
Z0953	0.250657	-0.0626897	0.124258	-0.504514	0.6139	0.998775
Z0954	0.75895	0.0722631	0.17492	0.413121	0.679518	0.998775
Z0955	1.49085	-0.258665	0.236046	-1.09582	0.273157	0.998775
Z0956	27.0189	0.0605029	0.405987	0.149027	0.881532	0.998775
Z0957	10.8366	-0.355536	0.402802	-0.882656	0.377422	0.998775
Z0958	0.125328	-0.0463164	0.118123	-0.392105	0.694981	0.998775
Z0960	0.438649	-0.0713319	0.130652	-0.54597	0.585087	0.998775
Z0961	1.12374	-0.129856	0.217968	-0.595756	0.551338	0.998775
Z0963	0.250657	-0.0626897	0.124258	-0.504514	0.6139	0.998775
Z0964	2.384	-0.122494	0.282386	-0.433782	0.664447	0.998775
Z0965	1.5067	0.0288328	0.241298	0.11949	0.904887	0.998775
Z0966	0.125328	-0.0463164	0.118123	-0.392105	0.694981	0.998775
Z0967	5.30176	-0.0546312	0.363418	-0.150326	0.880508	0.998775
Z0968	0.315647	0.0153301	0.126575	0.121115	0.9036	0.998775
Z0969	1.5179	0.128826	0.228936	0.562717	0.573628	0.998775
Z0970	1.89621	0.122613	0.247767	0.494873	0.620689	0.998775
Z0971	0.756623	0.0025587	0.174453	0.014667	0.988298	0.998775
Z0972	9.52048	-0.0196829	0.4023	-0.0489259	0.960978	0.998775
Z0973	0.125328	-0.0463164	0.118123	-0.392105	0.694981	0.998775
Z0975	5.01083	0.181675	0.344192	0.52783	0.597617	0.998775
Z0976	0.631295	0.0254138	0.161939	0.156934	0.875297	0.998775
Z0977	0.125328	-0.0463164	0.118123	-0.392105	0.694981	0.998775
Z0978	1.43284	-0.0877015	0.234291	-0.374327	0.708161	0.998775
Z0979	0.250657	-0.0626897	0.124258	-0.504514	0.6139	0.998775
Z0980	10.569	-0.241685	0.394986	-0.611882	0.540616	0.998775
Z0982	2.29766	0.176526	0.274203	0.643778	0.519719	0.998775
Z0984	3.39772	0.346098	0.298348	1.16005	0.246029	0.998775
Z0985	0.881952	-0.0188173	0.18552	-0.10143	0.919209	0.998775
Z0986	12.3406	-0.278551	0.408642	-0.68165	0.49546	0.998775
Z0989	0.631295	0.0254138	0.161939	0.156934	0.875297	0.998775
Z0990	9.6824	-0.329568	0.391956	-0.84083	0.400443	0.998775
Z0992	51.1858	0.360959	0.36755	0.98207	0.326065	0.998775
Z0993	0.80809	-0.145925	0.183717	-0.794294	0.427025	0.998775
Z0994	0.375985	-0.069069	0.129039	-0.535257	0.592472	0.998775
Z0995	0.375985	-0.069069	0.129039	-0.535257	0.592472	0.998775
Z0996	0.125328	-0.0463164	0.118123	-0.392105	0.694981	0.998775
Z0997	1.79635	0.330589	0.245232	1.34806	0.177638	0.998775
Z0998	93.5732	-0.127244	0.329625	-0.386026	0.699477	0.998775
Z0999	21.5968	0.41057	0.411501	0.997738	0.318407	0.998775
Z1000	56.0454	-0.0822496	0.367969	-0.223523	0.823128	0.998775
Z1001	25.0408	-0.354545	0.408387	-0.868158	0.385308	0.998775
Z1002	21.0421	-0.394875	0.411761	-0.958992	0.337563	0.998775
Z1003	8.82993	-0.1734	0.394786	-0.439226	0.660498	0.998775
Z1004	7.13487	-0.087003	0.375793	-0.231518	0.816912	0.998775
Z1005	174.855	-0.00647146	0.328515	-0.0196991	0.984283	0.998775
Z1006	2.37513	-0.180752	0.285444	-0.633232	0.526582	0.998775
Z1007	16.9197	-0.142522	0.413476	-0.344693	0.730325	0.998775
Z1008	24.0763	-0.3736	0.407667	-0.916434	0.359439	0.998775
Z1009	31.3478	-0.746725	0.407101	-1.83425	0.0666173	0.998775
Z1010	65.088	0.318552	0.352735	0.903092	0.366477	0.998775
Z1012	25.3446	0.353415	0.40464	0.873406	0.382442	0.998775
Z1013	5.49673	0.0991874	0.367659	0.269781	0.787329	0.998775
Z1014	6.97753	-0.11215	0.365565	-0.306786	0.759007	0.998775
Z1015	16.8519	-0.218625	0.412884	-0.529506	0.596454	0.998775
Z1016	5.41589	-0.183977	0.365548	-0.503291	0.614759	0.998775
Z1017	2.67364	0.0943542	0.286942	0.328826	0.742287	0.998775
Z1019	1.30286	-0.225665	0.222891	-1.01245	0.311325	0.998775
Z1020	6.96444	-0.0962589	0.371964	-0.258786	0.795801	0.998775
Z1021	28.4482	0.0264726	0.408212	0.0648501	0.948293	0.998775
Z1022	16.3023	-0.43266	0.408714	-1.05859	0.289787	0.998775
Z1023	9.7166	0.131779	0.398875	0.330376	0.741115	0.998775
Z1024	44.2301	-0.278779	0.386536	-0.721226	0.470771	0.998775
Z1025	3.51472	-0.0341661	0.318535	-0.10726	0.914583	0.998775
Z1026	4.65211	-0.499771	0.33493	-1.49216	0.135656	0.998775
Z1027	85.0852	0.127846	0.360706	0.354433	0.723015	0.998775
Z1028	1.87382	-0.0939536	0.261768	-0.358919	0.719656	0.998775
Z1030	12.3662	-0.516868	0.403823	-1.27994	0.200568	0.998775
Z1031	14.2382	-0.0940705	0.412717	-0.22793	0.819701	0.998775
Z1032	9.26284	-0.145581	0.399911	-0.364035	0.715832	0.998775
Z1033	58.3273	-0.0118614	0.360816	-0.0328739	0.973775	0.998775
Z1034	446.519	0.265668	0.25672	1.03486	0.300736	0.998775
Z1035	2.14454	0.0241113	0.257319	0.0937021	0.925346	0.998775
Z1036	334.353	0.502471	0.269394	1.86519	0.0621543	0.998775
Z1037	9.96439	0.278726	0.400203	0.69646	0.486141	0.998775
Z1038	50.2805	1.18099	0.376319	3.13827	0.00169947	0.998775
Z1039	12.4593	0.52673	0.408479	1.28949	0.197228	0.998775
Z1040	4.45933	-0.0564011	0.337539	-0.167095	0.867295	0.998775
Z1041	23.6534	0.0262431	0.411412	0.0637879	0.949139	0.998775
Z1042	9.42348	-0.105851	0.401008	-0.263963	0.791808	0.998775
Z1043	18.8039	-0.349188	0.412855	-0.845788	0.397671	0.998775
Z1044	5.22135	-0.139668	0.363168	-0.384583	0.700546	0.998775
Z1046	2.20255	-0.0933661	0.259311	-0.360054	0.718807	0.998775
Z1048	2.52053	-0.0282549	0.27044	-0.104477	0.916791	0.998775
Z1049	6.55726	0.26528	0.363038	0.730722	0.464949	0.998775
Z1050	4.63802	-0.29868	0.341192	-0.875404	0.381354	0.998775
Z1051	23.9873	-0.0772736	0.408304	-0.189255	0.849893	0.998775
Z1053	11.7656	-0.22012	0.409619	-0.537376	0.591008	0.998775
Z1054	16.8862	0.222602	0.413409	0.538454	0.590263	0.998775
Z1055	3.59745	0.078105	0.29903	0.261195	0.793942	0.998775
Z1056	2.94841	-0.00567096	0.302835	-0.0187262	0.985059	0.998775
Z1057	2.44477	0.0156444	0.284659	0.0549582	0.956172	0.998775
Z1058	1.32293	-0.0264245	0.21736	-0.12157	0.903239	0.998775
Z1059	48.2695	0.486657	0.384977	1.26412	0.206187	0.998775
Z1060	49.4515	0.194515	0.370482	0.525031	0.599562	0.998775
Z1061	2.08188	0.0334293	0.254914	0.131139	0.895665	0.998775
Z1062	85.7245	0.210214	0.341558	0.615456	0.538254	0.998775
Z1063	20.2915	-0.482034	0.413284	-1.16635	0.243473	0.998775
Z1064	18.464	-0.226189	0.413104	-0.547536	0.584011	0.998775
Z1066	70.8811	0.271885	0.364316	0.746291	0.455492	0.998775
Z1067	10.6571	-0.212801	0.40402	-0.526708	0.598396	0.998775
Z1068	4.38547	-0.14633	0.339165	-0.431442	0.666147	0.998775
Z1069	19.0963	-0.0833216	0.412211	-0.202134	0.839812	0.998775
Z1070	6.68198	-0.0580721	0.367042	-0.158216	0.874286	0.998775
Z1071	1.9519	-0.0597451	0.249366	-0.239588	0.81065	0.998775
Z1072	3.43027	0.0902941	0.311295	0.290059	0.771771	0.998775
Z1073	0.313321	-0.0662699	0.126985	-0.521871	0.60176	0.998775
Z1074	34.2807	-0.0187773	0.39191	-0.0479122	0.961786	0.998775
Z1075	4.90111	0.0395497	0.354894	0.111441	0.911267	0.998775
Z1076	18.3098	0.0425618	0.413535	0.102922	0.918025	0.998775
Z1077	1.19062	-0.181368	0.200887	-0.902833	0.366615	0.998775
Z1078	4.61667	-0.0235194	0.34755	-0.067672	0.946047	0.998775
Z1079	15.6011	0.0109552	0.413461	0.0264964	0.978861	0.998775
Z1080	3.98733	0.100944	0.322547	0.312959	0.754312	0.998775
Z1081	98.3667	0.211199	0.326435	0.646989	0.517639	0.998775
Z1082	15.9697	-0.271089	0.413606	-0.65543	0.512191	0.998775
Z1083	6.84057	-0.319513	0.364825	-0.875799	0.381139	0.998775
Z1084	5.92533	-0.014486	0.33284	-0.0435225	0.965285	0.998775
Z1085	1.13726	0.0677473	0.205025	0.330434	0.741072	0.998775
Z1086	7.07571	-0.037707	0.381491	-0.098841	0.921265	0.998775
Z1087	2.36498	0.34874	0.281118	1.24055	0.214772	0.998775
Z1088	0.313321	-0.0662699	0.126985	-0.521871	0.60176	0.998775
Z1089	8.63981	-0.415657	0.395039	-1.05219	0.292711	0.998775
Z1090	54.1044	0.174151	0.36465	0.477583	0.632947	0.998775
Z1091	36.3543	-0.429266	0.39093	-1.09806	0.272177	0.998775
Z1092	35.0041	-0.476058	0.392174	-1.2139	0.224787	0.998775
Z1093	130.94	-0.437666	0.314153	-1.39316	0.163571	0.998775
Z1094	84.8395	-0.411637	0.354201	-1.16216	0.245172	0.998775
Z1095	41.0781	-0.510663	0.38316	-1.33277	0.182608	0.998775
Z1096	20.6759	0.0293808	0.412814	0.071172	0.943261	0.998775
Z1097	1.01193	0.0922262	0.196249	0.469945	0.638394	0.998775
Z1099	21.6335	0.0865395	0.409502	0.211329	0.832631	0.998775
Z1100	24.7378	-0.114487	0.406122	-0.281904	0.778017	0.998775
Z1102	5.20054	-0.0770724	0.351886	-0.219027	0.826629	0.998775
Z1103	10.6683	-0.385911	0.40604	-0.950426	0.341896	0.998775
Z1104	41.2641	-0.831831	0.389764	-2.13419	0.0328271	0.998775
Z1105	125.731	-0.487321	0.335919	-1.45071	0.14686	0.998775
Z1106	1.49783	-0.022181	0.232545	-0.0953839	0.92401	0.998775
Z1107	0.944616	-0.0290902	0.190603	-0.152622	0.878696	0.998775
Z1108	18.8935	0.109687	0.412729	0.26576	0.790424	0.998775
Z1109	95.8631	-0.450991	0.333554	-1.35208	0.17635	0.998775
Z1110	129.819	0.0538016	0.31015	0.173469	0.862282	0.998775
Z1112	30.7758	0.598968	0.397609	1.50643	0.131958	0.998775
Z1115	20.8261	0.0615296	0.412673	0.1491	0.881475	0.998775
Z1116	26.0427	-0.367677	0.406274	-0.904999	0.365466	0.998775
Z1117	45.2474	-0.387895	0.393534	-0.985669	0.324296	0.998775
Z1118	103.351	-0.0380474	0.329164	-0.115588	0.907979	0.998775
Z1119	488.714	-0.0533407	0.260473	-0.204784	0.837741	0.998775
Z1120	2.16768	0.0489324	0.248252	0.197108	0.843743	0.998775
Z1121	4.12827	-0.0956566	0.332294	-0.287868	0.773448	0.998775
Z1123	1.66636	0.149996	0.226261	0.662934	0.507373	0.998775
Z1124	2.3728	-0.254447	0.285697	-0.89062	0.373133	0.998775
Z1126	4.90999	0.081691	0.357296	0.228637	0.819151	0.998775
Z1129	40.5755	0.0489401	0.383532	0.127604	0.898463	0.998775
Z1130	8.89525	0.467427	0.391384	1.19429	0.232364	0.998775
Z1131	7.57628	0.0623997	0.385667	0.161797	0.871466	0.998775
Z1132	0.250657	-0.0626897	0.124258	-0.504514	0.6139	0.998775
Z1133	1.87614	-0.0200525	0.258856	-0.0774657	0.938253	0.998775
Z1134	9.96489	-0.397537	0.385819	-1.03037	0.302835	0.998775
Z1135	0.819287	-0.00828143	0.180148	-0.0459701	0.963334	0.998775
Z1139	0.568631	0.037635	0.154994	0.242816	0.808148	0.998775
Z1140	3.4845	0.285943	0.316004	0.904871	0.365534	0.998775
Z1141	1.26026	-0.016622	0.21339	-0.0778946	0.937912	0.998775
Z1142	1.13261	-0.0586059	0.204379	-0.286751	0.774303	0.998775
Z1143	10.0482	-0.0705779	0.402558	-0.175324	0.860825	0.998775
Z1144	4.6477	-0.196354	0.354007	-0.554662	0.579126	0.998775
Z1145	4.8762	-0.0107403	0.338513	-0.031728	0.974689	0.998775
Z1146	0.187993	-0.0563817	0.121543	-0.463884	0.642731	0.998775
Z1147	0.693959	0.0137647	0.168411	0.0817325	0.934859	0.998775
Z1148	0.877299	-0.137017	0.177158	-0.773416	0.439276	0.998775
Z1150	1.98434	0.269971	0.261104	1.03396	0.301154	0.998775
Z1151	2.0038	0.0269707	0.263131	0.102499	0.91836	0.998775
Z1152	29.2227	0.0318733	0.400785	0.0795273	0.936613	0.998775
Z1153	46.033	0.645186	0.380269	1.69666	0.0897611	0.998775
Z1154	2.4903	0.305049	0.285865	1.06711	0.285922	0.998775
Z1155	1.54104	0.185966	0.219368	0.847733	0.396587	0.998775
Z1156	1.69469	-0.00746691	0.252252	-0.0296009	0.976385	0.998775
Z1157	0.505967	0.0506332	0.147496	0.343286	0.731384	0.998775
Z1158	2.10967	0.228394	0.266747	0.856219	0.391877	0.998775
Z1159	0.568631	0.037635	0.154994	0.242816	0.808148	0.998775
Z1160	0.505967	0.0506332	0.147496	0.343286	0.731384	0.998775
Z1161	5.05049	-0.321856	0.350835	-0.917399	0.358934	0.998775
Z1162	1.49085	-0.258665	0.236046	-1.09582	0.273157	0.998775
Z1163	0.250657	-0.0626897	0.124258	-0.504514	0.6139	0.998775
Z1164	0.563978	-0.0901033	0.145898	-0.617576	0.536855	0.998775
Z1165	4.89872	-0.317341	0.339822	-0.933843	0.350385	0.998775
Z1166	2.39985	0.0965162	0.267037	0.361434	0.717775	0.998775
Z1167	5.36253	0.0823088	0.367147	0.224185	0.822614	0.998775
Z1168	4.42385	-0.229334	0.334504	-0.685594	0.492969	0.998775
Z1169	3.79866	-0.534564	0.328903	-1.62529	0.1041	0.998775
Z1170	2.45088	-0.179469	0.268032	-0.669578	0.503127	0.998775
Z1171	27.8587	-0.272975	0.401555	-0.679795	0.496634	0.998775
Z1172	37.6079	-0.10895	0.39209	-0.277871	0.781111	0.998775
Z1173	26.7646	0.143252	0.405053	0.353662	0.723592	0.998775
Z1174	31.8378	-0.0806865	0.396847	-0.203319	0.838886	0.998775
Z1175	19.4965	-0.363362	0.41345	-0.878854	0.37948	0.998775
Z1176	41.1801	0.187613	0.382053	0.491066	0.623379	0.998775
Z1177	1.75503	-0.0892979	0.255892	-0.348967	0.727114	0.998775
Z1178	2.13102	-0.149863	0.272556	-0.549844	0.582426	0.998775
Z1181	9.62483	0.146741	0.390863	0.37543	0.707341	0.998775
Z1183	1.11487	-0.190546	0.207211	-0.919573	0.357796	0.998775
Z1184	0.563978	-0.0901033	0.145898	-0.617576	0.536855	0.998775
Z1185	1.81348	-0.00832365	0.254487	-0.0327076	0.973908	0.998775
Z1186	1.54104	0.185966	0.219368	0.847733	0.396587	0.998775
Z1187	1.07692	0.152464	0.201635	0.756138	0.449566	0.998775
Z1188	0.440976	-0.0102955	0.138948	-0.0740958	0.940934	0.998775
Z1189	4.24895	-0.237163	0.337846	-0.701985	0.482688	0.998775
Z1190	6.76643	-0.171197	0.373386	-0.458498	0.646595	0.998775
Z1192	0.125328	-0.0463164	0.118123	-0.392105	0.694981	0.998775
Z1193	0.250657	-0.0626897	0.124258	-0.504514	0.6139	0.998775
Z1194	0.620097	-0.111503	0.162601	-0.685745	0.492874	0.998775
Z1195	1.37018	-0.0747641	0.228344	-0.327419	0.743351	0.998775
Z1196	8.41735	-0.0377909	0.381254	-0.0991228	0.921041	0.998775
Z1197	2.29894	-0.385139	0.276967	-1.39056	0.164358	0.998775
Z1198	8.00882	0.195531	0.392434	0.498252	0.618306	0.998775
Z1199	2.138	0.0491621	0.272112	0.180668	0.856628	0.998775
Z1200	6.64232	0.437878	0.362221	1.20887	0.226713	0.998775
Z1201	0.315647	0.0153301	0.126575	0.121115	0.9036	0.998775
Z1202	17.4191	-0.295048	0.41343	-0.713659	0.475438	0.998775
Z1203	6.5632	-0.0587989	0.3692	-0.15926	0.873464	0.998775
Z1204	4.62867	0.213749	0.351865	0.607474	0.543537	0.998775
Z1205	3.44881	0.324288	0.313389	1.03478	0.300772	0.998775
Z1206	2.85637	-0.464752	0.297084	-1.56438	0.117729	0.998775
Z1207	1.6037	0.167055	0.222945	0.74931	0.45367	0.998775
Z1208	0.50364	-0.0215656	0.147179	-0.146526	0.883506	0.998775
Z1209	6.63577	0.507023	0.371811	1.36366	0.172676	0.998775
Z1210	1.55817	-0.112748	0.244117	-0.46186	0.644182	0.998775
Z1211	4.9653	-0.0193207	0.345037	-0.055996	0.955345	0.998775
Z1212	8.3271	-0.0887492	0.393883	-0.225319	0.821731	0.998775
Z1214	0.877299	-0.137017	0.177158	-0.773416	0.439276	0.998775
Z1215	0.75197	-0.118567	0.165802	-0.715113	0.47454	0.998775
Z1216	1.17986	-0.120984	0.215803	-0.560624	0.575054	0.998775
Z1217	1.07227	0.0140168	0.200376	0.0699527	0.944231	0.998775
Z1218	1.26724	0.184193	0.214787	0.85756	0.391135	0.998775
Z1219	0.505967	0.0506332	0.147496	0.343286	0.731384	0.998775
Z1220	0.187993	-0.0563817	0.121543	-0.463884	0.642731	0.998775
Z1221	2.13989	-0.0851383	0.256942	-0.331352	0.740379	0.998775
Z1222	0.693959	0.0137647	0.168411	0.0817325	0.934859	0.998775
Z1223	1.99682	-0.192898	0.269543	-0.715649	0.474208	0.998775
Z1226	6.24448	0.0580294	0.378142	0.153459	0.878036	0.998775
Z1227	16.6669	0.425117	0.41361	1.02782	0.304035	0.998775
Z1228	20.5181	-0.103997	0.412443	-0.252149	0.800926	0.998775
Z1229	7.87388	0.260846	0.373906	0.697625	0.485412	0.998775
Z1230	4.9112	-0.749138	0.347231	-2.15746	0.0309695	0.998775
Z1231	4.54979	0.0716835	0.353018	0.203059	0.839089	0.998775
Z1234	45.5069	0.166124	0.380708	0.436355	0.662579	0.998775
Z1235	113.649	-0.258702	0.331064	-0.781425	0.434553	0.998775
Z1237	42.1973	-0.269071	0.382409	-0.703622	0.481668	0.998775
Z1238	20.7856	-0.041294	0.411982	-0.100233	0.92016	0.998775
Z1239	82.8901	-0.316022	0.353835	-0.893133	0.371786	0.998775
Z1240	3.94089	0.256077	0.327041	0.783012	0.43362	0.998775
Z1241	1.98201	0.168825	0.256747	0.657554	0.510825	0.998775
Z1242	4.45316	-0.149636	0.34972	-0.427873	0.668744	0.998775
Z1243	129.884	-0.147306	0.320048	-0.460263	0.645327	0.998775
Z1244	10.5147	-0.0173266	0.405215	-0.0427591	0.965894	0.998775
Z1245	18.0002	-0.0133751	0.413605	-0.0323378	0.974203	0.998775
Z1246	116.977	0.168414	0.321441	0.523935	0.600324	0.998775
Z1248	654.542	-0.482077	0.250531	-1.92422	0.0543274	0.998775
Z1250	139.913	-0.0670732	0.30713	-0.218387	0.827128	0.998775
Z1251	5.68705	0.128485	0.370103	0.347159	0.728472	0.998775
Z1252	33.3386	0.180542	0.395385	0.456623	0.647942	0.998775
Z1253	35.1986	-0.196647	0.390488	-0.503594	0.614547	0.998775
Z1254	4.81758	-0.193647	0.347655	-0.557011	0.57752	0.998775
Z1255	0.756623	0.0025587	0.174453	0.014667	0.988298	0.998775
Z1256	49.1459	0.404281	0.373403	1.08269	0.278945	0.998775
Z1257	304.901	-0.153045	0.267993	-0.571077	0.567947	0.998775
Z1258	123.518	0.12788	0.319306	0.400495	0.688792	0.998775
Z1259	13.9891	-0.0958394	0.412934	-0.232094	0.816465	0.998775
Z1260	15.8394	0.103887	0.41203	0.252134	0.800937	0.998775
Z1261	4.54672	0.137644	0.316468	0.434939	0.663607	0.998775
Z1262	6.47929	-0.200849	0.380236	-0.528222	0.597345	0.998775
Z1263	7.58633	0.121009	0.389879	0.310375	0.756276	0.998775
Z1264	12.4049	0.106898	0.409219	0.261224	0.79392	0.998775
Z1265	15.8852	-0.19515	0.413521	-0.471923	0.636982	0.998775
Z1267	4.78888	0.018876	0.354485	0.0532491	0.957533	0.998775
Z1268	6.65713	0.171431	0.379019	0.452302	0.651051	0.998775
Z1269	12.4907	0.344982	0.40964	0.842159	0.399699	0.998775
Z1270	10.706	0.452142	0.4059	1.11392	0.265312	0.998775
Z1271	25.7097	-0.295271	0.407275	-0.724992	0.468457	0.998775
Z1272	198.503	-0.0888064	0.287923	-0.308438	0.757749	0.998775
Z1273	43.0841	0.0593067	0.382024	0.155243	0.87663	0.998775
Z1274	27.0504	-0.114527	0.405513	-0.282424	0.777618	0.998775
Z1276	55.5623	-0.0708436	0.381314	-0.185788	0.852611	0.998775
Z1278	55.8038	-0.123876	0.374883	-0.330441	0.741067	0.998775
Z1279	17.8345	-0.0212773	0.41361	-0.0514429	0.958973	0.998775
Z1280	110.142	-0.0769745	0.323669	-0.237818	0.812022	0.998775
Z1281	2.56778	-0.0729098	0.291215	-0.250364	0.802306	0.998775
Z1282	0.380638	0.0776401	0.12811	0.606043	0.544486	0.998775
Z1283	0.691633	-0.0535704	0.168198	-0.318495	0.75011	0.998775
Z1284	0.938071	-0.00981458	0.200349	-0.0489873	0.960929	0.998775
Z1285	2.40525	0.0468506	0.264265	0.177286	0.859284	0.998775
Z1286	0.380638	0.0776401	0.12811	0.606043	0.544486	0.998775
Z1287	1.79635	0.330589	0.245232	1.34806	0.177638	0.998775
Z1288	13.1534	0.156331	0.409445	0.381813	0.7026	0.998775
Z1290	1.87614	-0.0200525	0.258856	-0.0774657	0.938253	0.998775
Z1291	0.881952	-0.0188173	0.18552	-0.10143	0.919209	0.998775
Z1292	2.07338	-0.130791	0.264615	-0.49427	0.621115	0.998775
Z1293	4.15667	0.408709	0.327862	1.24659	0.212548	0.998775
Z1294	2.62811	-0.150764	0.294272	-0.512327	0.608422	0.998775
Z1295	37.8507	0.449222	0.388029	1.1577	0.246986	0.998775
Z1297	10.6675	-0.199711	0.402986	-0.495578	0.620192	0.998775
Z1298	7.96622	0.312008	0.388972	0.802135	0.422475	0.998775
Z1299	36.2899	0.201891	0.395155	0.510915	0.609411	0.998775
Z1300	36.4207	-0.251671	0.388768	-0.647356	0.517402	0.998775
Z1301	39.9616	-0.262355	0.385693	-0.680216	0.496367	0.998775
Z1302	24.6756	-0.0119848	0.406627	-0.0294738	0.976487	0.998775
Z1303	689.317	0.569768	0.279553	2.03814	0.0415358	0.998775
Z1304	35.5338	0.0895094	0.390275	0.22935	0.818597	0.998775
Z1305	64.8266	0.0517428	0.364182	0.14208	0.887017	0.998775
Z1306	24.1864	0.197762	0.406294	0.486746	0.626439	0.998775
Z1307	995.902	-0.327474	0.246014	-1.33112	0.18315	0.998775
Z1308	50.7505	-0.179996	0.368649	-0.488259	0.625366	0.998775
Z1309	19.1921	-0.0397239	0.413488	-0.0960703	0.923465	0.998775
Z1311	18.7105	0.146897	0.413193	0.355516	0.722203	0.998775
Z1312	3.16187	0.050164	0.314772	0.159366	0.873381	0.998775
Z1313	26.7719	0.188513	0.403349	0.467369	0.640236	0.998775
Z1314	40.4103	-0.168724	0.382962	-0.440575	0.659521	0.998775
Z1315	73.1756	-0.169298	0.352271	-0.48059	0.630808	0.998775
Z1317	46.6161	-0.509022	0.381809	-1.33319	0.182471	0.998775
Z1318	234.913	-0.055582	0.282421	-0.196806	0.84398	0.998775
Z1319	42.5966	-0.0827675	0.379328	-0.218195	0.827277	0.998775
Z1320	57.8823	0.211916	0.36434	0.581645	0.560806	0.998775
Z1321	14.8982	-0.231256	0.413203	-0.559666	0.575707	0.998775
Z1322	19.2981	-0.376488	0.413511	-0.910466	0.362577	0.998775
Z1323	16.3382	-0.0687858	0.413609	-0.166306	0.867916	0.998775
Z1324	6.3432	-0.0845082	0.374823	-0.225462	0.82162	0.998775
Z1325	3.28254	-0.108481	0.30217	-0.359005	0.719591	0.998775
Z1326	1.56239	-0.204921	0.245919	-0.833287	0.404683	0.998775
Z1327	2.35971	-0.213108	0.273653	-0.778752	0.436126	0.998775
Z1328	1.57169	0.0893718	0.243196	0.367489	0.713254	0.998775
Z1329	1.24019	-0.214253	0.218006	-0.982786	0.325713	0.998775
Z1330	2.61924	-0.206778	0.29364	-0.704187	0.481317	0.998775
Z1331	1.75736	-0.0189899	0.255528	-0.0743162	0.940759	0.998775
Z1332	91.2658	0.0806435	0.353525	0.228113	0.819558	0.998775
Z1333	108.834	0.304459	0.31867	0.955404	0.339373	0.998775
Z1334	2.24093	-0.218912	0.277974	-0.787527	0.430973	0.998775
Z1335	0.938071	-0.00981458	0.200349	-0.0489873	0.960929	0.998775
Z1336	3.79782	0.229735	0.334831	0.686124	0.492635	0.998775
Z1337	4.79114	-0.223819	0.35013	-0.639246	0.522663	0.998775
Z1338	2.89732	0.0179316	0.311546	0.0575568	0.954102	0.998775
Z1339	5.38682	0.124126	0.348299	0.356376	0.721559	0.998775
Z1340	4.95973	0.209844	0.343946	0.610108	0.54179	0.998775
Z1341	1.45291	0.0761134	0.225396	0.337687	0.735599	0.998775
Z1342	145.307	0.601676	0.308495	1.95036	0.0511329	0.998775
Z1343	4.72004	-0.0537545	0.352852	-0.152343	0.878917	0.998775
Z1344	1.14883	0.0988981	0.213562	0.463088	0.643301	0.998775
Z1345	28.623	-0.0540393	0.407256	-0.132691	0.894438	0.998775
Z1347	11.7488	-0.543822	0.40691	-1.33647	0.181397	0.998775
Z1348	25.698	-0.216443	0.406104	-0.532975	0.594051	0.998775
Z1349	6.48222	0.15015	0.360273	0.416767	0.676849	0.998775
Z1350	1.38792	0.0245306	0.22134	0.110828	0.911753	0.998775
Z1351	1.31827	-0.148726	0.216547	-0.686806	0.492205	0.998775
Z1352	0.375985	-0.069069	0.129039	-0.535257	0.592472	0.998775
Z1353	2.48798	0.21357	0.283644	0.752951	0.451479	0.998775
Z1354	2.72474	0.0698969	0.290508	0.240602	0.809863	0.998775
Z1355	5.90944	0.548637	0.371497	1.47683	0.139722	0.998775
Z1356	3.36467	-0.312034	0.317176	-0.983789	0.325219	0.998775
Z1357	7.25409	0.0735432	0.386678	0.190192	0.849159	0.998775
Z1358	15.9493	-0.111759	0.412987	-0.270612	0.786689	0.998775
Z1359	6.09173	-0.143505	0.374454	-0.383238	0.701543	0.998775
Z1360	22.6167	-0.488126	0.410829	-1.18815	0.234775	0.998775
Z1361	3.00221	-0.0610661	0.303553	-0.201171	0.840565	0.998775
Z1362	1.00074	-0.0232971	0.206609	-0.112759	0.910221	0.998775
Z1363	5.05343	0.0482448	0.361219	0.133561	0.89375	0.998775
Z1364	3.95104	-0.154999	0.328825	-0.471373	0.637374	0.998775
Z1365	6.25042	-0.241875	0.366928	-0.659189	0.509774	0.998775
Z1366	0.873081	-0.0814489	0.196535	-0.414424	0.678564	0.998775
Z1367	0.557433	-0.0993929	0.15421	-0.64453	0.519232	0.998775
Z1368	4.59006	-0.171507	0.348373	-0.49231	0.622501	0.998775
Z1369	0.250657	-0.0626897	0.124258	-0.504514	0.6139	0.998775
Z1370	3.88605	-0.205243	0.327805	-0.626114	0.53124	0.998775
Z1371	3.5537	0.252081	0.329644	0.764708	0.444445	0.998775
Z1375	0.380638	0.0776401	0.12811	0.606043	0.544486	0.998775
Z1378	0.440976	-0.0102955	0.138948	-0.0740958	0.940934	0.998775
Z1379	0.631295	0.0254138	0.161939	0.156934	0.875297	0.998775
Z1380	20.2795	0.674024	0.413119	1.63155	0.102775	0.998775
Z1381	3.77468	0.159002	0.321868	0.493997	0.621308	0.998775
Z1382	1.65014	-0.00970626	0.243097	-0.0399275	0.968151	0.998775
Z1383	5.28132	-0.100843	0.36371	-0.277261	0.78158	0.998775
Z1385	21.41	0.02349	0.412518	0.0569431	0.954591	0.998775
Z1386	25.0074	0.211825	0.410199	0.516397	0.605577	0.998775
Z1387	42.5278	-0.264102	0.380343	-0.694378	0.487445	0.998775
Z1388	1.43284	-0.0877015	0.234291	-0.374327	0.708161	0.998775
Z1389	178.102	-0.423637	0.304203	-1.39262	0.163736	0.998775
Z1390	175.808	-0.594885	0.29787	-1.99713	0.0458112	0.998775
Z1391	96.9001	-0.49862	0.352283	-1.4154	0.156952	0.998775
Z1392	96.4584	-0.382438	0.33182	-1.15255	0.249097	0.998775
Z1393	51.8711	-0.33007	0.3794	-0.869979	0.384312	0.998775
Z1394	102.274	-0.722797	0.339519	-2.12889	0.0332636	0.998775
Z1395	41.2545	-0.515972	0.384154	-1.34314	0.179228	0.998775
Z1396	22.3926	-0.394914	0.410455	-0.962136	0.335981	0.998775
Z1397	38.4991	-0.133888	0.400979	-0.333903	0.738452	0.998775
Z1398	12.8812	0.34776	0.411266	0.845585	0.397784	0.998775
Z1399	0.250657	-0.0626897	0.124258	-0.504514	0.6139	0.998775
Z1400	1.92167	0.293465	0.257843	1.13815	0.255056	0.998775
Z1401	1.49085	-0.258665	0.236046	-1.09582	0.273157	0.998775
Z1402	0.125328	-0.0463164	0.118123	-0.392105	0.694981	0.998775
Z1403	0.250657	-0.0626897	0.124258	-0.504514	0.6139	0.998775
Z1404	9.72474	-0.56049	0.400467	-1.39959	0.161635	0.998775
Z1405	0.438649	-0.0713319	0.130652	-0.54597	0.585087	0.998775
Z1406	5.95551	0.366271	0.352039	1.04043	0.298142	0.998775
Z1408	2.55064	0.197752	0.285806	0.691909	0.488995	0.998775
Z1409	0.946942	0.0358572	0.1909	0.187833	0.851008	0.998775
Z1410	4.93042	0.136849	0.359923	0.380218	0.703784	0.998775
Z1411	6.06654	0.140743	0.358064	0.393066	0.694271	0.998775
Z1412	1.74616	-0.148391	0.256214	-0.579165	0.562478	0.998775
Z1414	1.66636	0.149996	0.226261	0.662934	0.507373	0.998775
Z1415	2.24747	-0.234538	0.280718	-0.835494	0.40344	0.998775
Z1416	4.67596	-0.648248	0.345755	-1.87488	0.0608095	0.998775
Z1417	27.3596	-0.600449	0.407669	-1.47288	0.140783	0.998775
Z1418	168.051	-0.347799	0.297596	-1.16869	0.242527	0.998775
Z1420	0.313321	-0.0662699	0.126985	-0.521871	0.60176	0.998775
Z1421	163.417	-0.250057	0.304873	-0.820199	0.412103	0.998775
Z1422	554.711	0.0140114	0.265702	0.0527337	0.957944	0.998775
Z1423	409.444	-0.139113	0.272621	-0.510279	0.609856	0.998775
Z1432	3.68173	0.186714	0.322493	0.578971	0.562609	0.998775
Z1433	4.91188	-0.0600972	0.355935	-0.168843	0.86592	0.998775
Z1434	9.63137	-0.109053	0.385441	-0.282932	0.777229	0.998775
Z1435	14.4139	0.414828	0.411689	1.00762	0.313635	0.998775
Z1437	16.4223	0.292917	0.413369	0.70861	0.478567	0.998775
Z1438	0.187993	-0.0563817	0.121543	-0.463884	0.642731	0.998775
Z1439	6.22863	-0.165476	0.377809	-0.437989	0.661395	0.998775
Z1440	14.8656	0.470204	0.413411	1.13738	0.255381	0.998775
Z1450	0.125328	-0.0463164	0.118123	-0.392105	0.694981	0.998775
Z1466	0.250657	-0.0626897	0.124258	-0.504514	0.6139	0.998775
Z1469	1.41571	0.214949	0.204631	1.05042	0.293523	0.998775
Z1471	2.2498	-0.160095	0.280296	-0.571165	0.567888	0.998775
Z1473	1.74616	-0.148391	0.256214	-0.579165	0.562478	0.998775
Z1483	1.82002	-0.0302487	0.258655	-0.116946	0.906903	0.998775
Z1484	0.125328	-0.0463164	0.118123	-0.392105	0.694981	0.998775
Z1498	0.252983	0.0353148	0.123301	0.286412	0.774563	0.998775
Z1501	4.60169	0.158686	0.335753	0.472628	0.636479	0.998775
Z1505	8.32349	0.266667	0.389344	0.684915	0.493397	0.998775
Z1506	2.42238	-0.225857	0.277993	-0.812457	0.416529	0.998775
Z1507	0.187993	-0.0563817	0.121543	-0.463884	0.642731	0.998775
Z1508	0.375985	-0.069069	0.129039	-0.535257	0.592472	0.998775
Z1509	0.375985	-0.069069	0.129039	-0.535257	0.592472	0.998775
Z1511	0.250657	-0.0626897	0.124258	-0.504514	0.6139	0.998775
Z1512	14.8772	-0.0768073	0.410344	-0.187178	0.851521	0.998775
Z1513	8.93411	-0.123435	0.394571	-0.312834	0.754407	0.998775
Z1515	7.27894	-0.145867	0.384673	-0.379197	0.704542	0.998775
Z1516	9.4075	0.108524	0.394599	0.275025	0.783297	0.998775
Z1518	0.378312	0.00139823	0.129889	0.0107648	0.991411	0.998775
Z1519	11.781	-0.193034	0.409083	-0.47187	0.63702	0.998775
Z1520	10.5719	0.0266533	0.404714	0.0658572	0.947492	0.998775
Z1521	7.74059	0.253246	0.385495	0.656937	0.511222	0.998775
Z1522	874.59	-0.229442	0.241126	-0.951544	0.341328	0.998775
Z1523	10.1134	-0.44253	0.394602	-1.12146	0.262093	0.998775
Z1524	2.00802	-0.0625966	0.267276	-0.234202	0.814828	0.998775
Z1525	2.84389	-0.0362619	0.287535	-0.126113	0.899642	0.998775
Z1526	3.12477	-0.363532	0.309538	-1.17444	0.24022	0.998775
Z1527	2.68612	-0.301908	0.296736	-1.01743	0.308949	0.998775
Z1528	132.196	0.210187	0.316258	0.664606	0.506302	0.998775
Z1530	13.3466	0.0261149	0.412131	0.0633656	0.949475	0.998775
Z1531	35.6223	0.0935648	0.394096	0.237416	0.812334	0.998775
Z1533	2.51398	-0.0155901	0.286487	-0.0544184	0.956602	0.998775
Z1534	6.9319	0.0864731	0.385075	0.224561	0.82232	0.998775
Z1535	13.5085	-0.246866	0.402863	-0.612779	0.540023	0.998775
Z1536	4.97852	-0.602084	0.352134	-1.70982	0.0873	0.998775
Z1537	4.27734	0.220256	0.321702	0.68466	0.493559	0.998775
Z1539	0.125328	-0.0463164	0.118123	-0.392105	0.694981	0.998775
Z1542	15.7075	-0.0634669	0.41278	-0.153755	0.877803	0.998775
Z1543	0.125328	-0.0463164	0.118123	-0.392105	0.694981	0.998775
Z1545	0.125328	-0.0463164	0.118123	-0.392105	0.694981	0.998775
Z1547	0.315647	0.0153301	0.126575	0.121115	0.9036	0.998775
Z1548	1.30286	-0.225665	0.222891	-1.01245	0.311325	0.998775
Z1549	3.64605	0.189901	0.286434	0.662981	0.507343	0.998775
Z1550	0.756623	0.0025587	0.174453	0.014667	0.988298	0.998775
Z1551	0.944616	-0.0290902	0.190603	-0.152622	0.878696	0.998775
Z1553	0.250657	-0.0626897	0.124258	-0.504514	0.6139	0.998775
Z1554	0.989538	-0.165096	0.194476	-0.848925	0.395923	0.998775
Z1556	0.125328	-0.0463164	0.118123	-0.392105	0.694981	0.998775
Z1558	0.378312	0.00139823	0.129889	0.0107648	0.991411	0.998775
Z1559	2.69543	-0.0278696	0.294856	-0.0945194	0.924697	0.998775
Z1560	2.90582	0.126765	0.282786	0.448273	0.653956	0.998775
Z1562	1.00728	-0.0391311	0.195425	-0.200236	0.841296	0.998775
Z1563	0.566304	-0.0325005	0.154726	-0.210051	0.833627	0.998775
Z1565	0.877299	-0.137017	0.177158	-0.773416	0.439276	0.998775
Z1567	1.6037	0.167055	0.222945	0.74931	0.45367	0.998775
Z1568	45.5092	-0.375267	0.380696	-0.985737	0.324262	0.998775
Z1569	2.43779	-0.19085	0.287873	-0.662965	0.507353	0.998775
Z1570	8.89529	-0.21996	0.394491	-0.55758	0.577131	0.998775
Z1571	1.24019	-0.214253	0.218006	-0.982786	0.325713	0.998775
Z1572	0.494769	-0.0865361	0.144569	-0.598579	0.549453	0.998775
Z1573	7.65516	0.168815	0.388473	0.43456	0.663882	0.998775
Z1576	0.380638	0.0776401	0.12811	0.606043	0.544486	0.998775
Z1578	1.11487	-0.190546	0.207211	-0.919573	0.357796	0.998775
Z1579	4.15667	0.408709	0.327862	1.24659	0.212548	0.998775
Z1580	3.3875	0.115858	0.304246	0.380803	0.703349	0.998775
Z1581	2.45597	0.122933	0.283548	0.433552	0.664614	0.998775
Z1582	10.6005	-0.013559	0.400643	-0.033843	0.973002	0.998775
Z1583	7.9617	-0.224122	0.389964	-0.574725	0.565477	0.998775
Z1584	5.2427	-0.426682	0.356597	-1.19654	0.231487	0.998775
Z1585	0.375985	-0.069069	0.129039	-0.535257	0.592472	0.998775
Z1586	2.55297	0.285297	0.287984	0.990672	0.321846	0.998775
Z1587	1.36552	-0.236855	0.227505	-1.04109	0.297832	0.998775
Z1589	2.91249	-0.45622	0.29511	-1.54593	0.122121	0.998775
Z1590	2.965	0.0345025	0.288301	0.119675	0.90474	0.998775
Z1591	38.7702	0.232746	0.388836	0.598571	0.549459	0.998775
Z1592	53.4936	0.583862	0.367209	1.59	0.111835	0.998775
Z1593	0.443302	0.064705	0.13928	0.464569	0.64224	0.998775
Z1594	0.819287	-0.00828143	0.180148	-0.0459701	0.963334	0.998775
Z1595	0.75895	0.0722631	0.17492	0.413121	0.679518	0.998775
Z1596	0.187993	-0.0563817	0.121543	-0.463884	0.642731	0.998775
Z1597	0.250657	-0.0626897	0.124258	-0.504514	0.6139	0.998775
Z1599	0.125328	-0.0463164	0.118123	-0.392105	0.694981	0.998775
Z1600	6.04529	-0.0128153	0.376049	-0.0340788	0.972814	0.998775
Z1601	0.881952	-0.0188173	0.18552	-0.10143	0.919209	0.998775
Z1602	0.250657	-0.0626897	0.124258	-0.504514	0.6139	0.998775
Z1603	0.989538	-0.165096	0.194476	-0.848925	0.395923	0.998775
Z1604	3.33138	0.115631	0.311643	0.371036	0.71061	0.998775
Z1605	2.88342	-0.0588881	0.301433	-0.19536	0.845111	0.998775
Z1606	4.34955	-0.59394	0.338944	-1.75233	0.0797179	0.998775
Z1607	5.23107	-0.788779	0.35205	-2.24053	0.0250565	0.998775
Z1608	4.73717	-0.276551	0.343565	-0.804946	0.420851	0.998775
Z1609	4.37427	-0.254878	0.340563	-0.748401	0.454218	0.998775
Z1610	33.3928	0.125677	0.393354	0.319502	0.749346	0.998775
Z1611	41.4576	-0.11946	0.38509	-0.310214	0.756398	0.998775
Z1612	27.4049	-0.0600341	0.401875	-0.149385	0.88125	0.998775
Z1613	38.2146	-0.390528	0.391931	-0.996421	0.319046	0.998775
Z1614	25.4296	-0.242301	0.407507	-0.594594	0.552115	0.998775
Z1615	53.1528	0.0269902	0.372503	0.0724564	0.942239	0.998775
Z1616	5.3916	-0.260168	0.358289	-0.726141	0.467752	0.998775
Z1617	6.22924	0.135004	0.356503	0.378689	0.704919	0.998775
Z1620	2.64201	-0.0897778	0.301928	-0.297349	0.7662	0.998775
Z1622	0.125328	-0.0463164	0.118123	-0.392105	0.694981	0.998775
Z1623	2.4903	0.305049	0.285865	1.06711	0.285922	0.998775
Z1624	0.125328	-0.0463164	0.118123	-0.392105	0.694981	0.998775
Z1625	1.89388	0.0626927	0.247259	0.25355	0.799843	0.998775
Z1627	0.125328	-0.0463164	0.118123	-0.392105	0.694981	0.998775
Z1628	2.77351	-0.0099958	0.278241	-0.0359249	0.971342	0.998775
Z1629	4.86311	0.0157051	0.35789	0.0438825	0.964998	0.998775
Z1631	0.313321	-0.0662699	0.126985	-0.521871	0.60176	0.998775
Z1633	1.01193	0.0922262	0.196249	0.469945	0.638394	0.998775
Z1634	1.80883	-0.159811	0.259791	-0.615155	0.538452	0.998775
Z1635	1.74616	-0.148391	0.256214	-0.579165	0.562478	0.998775
Z1636	20.7216	0.0359409	0.413471	0.0869248	0.930731	0.998775
Z1637	1.30286	-0.225665	0.222891	-1.01245	0.311325	0.998775
Z1638	3.30727	0.179983	0.310282	0.580062	0.561873	0.998775
Z1639	1.0522	-0.178079	0.201137	-0.885364	0.375961	0.998775
Z1640	2.37746	-0.109779	0.284727	-0.385561	0.699822	0.998775
Z1641	0.50364	-0.0215656	0.147179	-0.146526	0.883506	0.998775
Z1642	15.607	-0.403872	0.413403	-0.976946	0.328596	0.998775
Z1643	4.62132	0.100147	0.350013	0.286125	0.774783	0.998775
Z1644	3.19674	-0.107748	0.310988	-0.346469	0.72899	0.998775
Z1645	2.0749	-0.132412	0.254355	-0.520581	0.602659	0.998775
Z1646	2.4903	0.305049	0.285865	1.06711	0.285922	0.998775
Z1647	1.26259	0.0456474	0.213802	0.213503	0.830935	0.998775
Z1648	2.87094	0.375215	0.300712	1.24776	0.212121	0.998775
Z1649	10.3059	0.559342	0.401573	1.39288	0.163656	0.998775
Z1651	10.0318	-0.0381423	0.394379	-0.0967149	0.922953	0.998775
Z1652	8.82278	-0.438379	0.396515	-1.10558	0.268909	0.998775
Z1653	3.66477	0.166433	0.301104	0.552741	0.580441	0.998775
Z1654	4.86311	0.0157051	0.35789	0.0438825	0.964998	0.998775
Z1655	1.85375	-0.279687	0.243661	-1.14785	0.251031	0.998775
Z1656	2.47024	0.103723	0.261924	0.396002	0.692104	0.998775
Z1657	1.17753	-0.202576	0.212805	-0.951933	0.341131	0.998775
Z1658	0.125328	-0.0463164	0.118123	-0.392105	0.694981	0.998775
Z1660	3.77846	-0.0821248	0.302053	-0.271889	0.785708	0.998775
Z1661	1.39257	0.154524	0.22192	0.696303	0.486239	0.998775
Z1662	2.1694	-0.261226	0.265877	-0.982511	0.325848	0.998775
Z1663	1.9814	-0.216586	0.248918	-0.87011	0.38424	0.998775
Z1664	4.528	0.17445	0.325384	0.536137	0.591864	0.998775
Z1665	11.3884	0.184926	0.408314	0.452902	0.65062	0.998775
Z1666	6.92576	-0.689839	0.377087	-1.82939	0.0673417	0.998775
Z1667	22.0091	-0.340133	0.41077	-0.828039	0.407648	0.998775
Z1668	11.9502	0.0982532	0.39502	0.24873	0.80357	0.998775
Z1669	7.14313	-0.306272	0.374717	-0.81734	0.413734	0.998775
Z1670	150.8	-0.141961	0.314274	-0.45171	0.651478	0.998775
Z1671	156.681	0.134346	0.304699	0.440912	0.659277	0.998775
Z1672	237.275	0.33929	0.293154	1.15738	0.247118	0.998775
Z1673	421.423	0.27204	0.259575	1.04802	0.294628	0.998775
Z1675	17582.6	0.446325	0.302253	1.47666	0.139767	0.998775
Z1676	17520.1	0.478588	0.278697	1.71723	0.0859366	0.998775
Z1677	227.765	0.424277	0.281065	1.50953	0.131163	0.998775
Z1678	187.637	0.23276	0.299328	0.777609	0.436799	0.998775
Z1679	123.499	0.0380049	0.313584	0.121195	0.903536	0.998775
Z1680	60.2321	-0.266302	0.363419	-0.732769	0.463699	0.998775
Z1681	35.4813	-0.324841	0.397101	-0.818033	0.413338	0.998775
Z1683	37.9877	0.0224666	0.389045	0.0577481	0.953949	0.998775
Z1684	33.3691	-0.347204	0.394917	-0.879181	0.379303	0.998775
Z1685	23.3944	-0.289641	0.407735	-0.710366	0.477477	0.998775
Z1686	56.0294	-0.651349	0.369941	-1.76068	0.0782922	0.998775
Z1688	1.30286	-0.225665	0.222891	-1.01245	0.311325	0.998775
Z1690	8.46362	-0.0125257	0.395619	-0.0316609	0.974742	0.998775
Z1691	12.0787	0.486166	0.407221	1.19386	0.232531	0.998775
Z1692	4.22062	-0.128356	0.342244	-0.375042	0.70763	0.998775
Z1693	1.12374	-0.129856	0.217968	-0.595756	0.551338	0.998775
Z1695	0.125328	-0.0463164	0.118123	-0.392105	0.694981	0.998775
Z1696	7.54923	-0.224903	0.38915	-0.577934	0.563309	0.998775
Z1697	1874.87	0.208042	0.26933	0.772444	0.439852	0.998775
Z1698	12.4949	-0.15159	0.409794	-0.369918	0.711443	0.998775
Z1699	5.72206	-0.520089	0.360145	-1.44411	0.148708	0.998775
Z1700	42.8662	0.154988	0.387958	0.399496	0.689528	0.998775
Z1701	145.482	-0.1497	0.302594	-0.494722	0.620797	0.998775
Z1702	15.6534	-0.483975	0.41325	-1.17114	0.241541	0.998775
Z1703	17.4547	0.171259	0.413574	0.414095	0.678805	0.998775
Z1704	10.8539	-0.459231	0.406411	-1.12997	0.25849	0.998775
Z1705	14.3895	-0.236581	0.413103	-0.572691	0.566854	0.998775
Z1707	6.81966	0.0641807	0.380177	0.168818	0.86594	0.998775
Z1708	5.73808	-0.174244	0.366735	-0.475122	0.6347	0.998775
Z1709	5.36907	0.0582752	0.365719	0.159344	0.873398	0.998775
Z1710	3.22392	-0.313524	0.29798	-1.05216	0.292725	0.998775
Z1711	0.505967	0.0506332	0.147496	0.343286	0.731384	0.998775
Z1713	0.125328	-0.0463164	0.118123	-0.392105	0.694981	0.998775
Z1714	4.36729	-0.457498	0.341589	-1.33932	0.180466	0.998775
Z1716	0.691633	-0.0535704	0.168198	-0.318495	0.75011	0.998775
Z1717	0.568631	0.037635	0.154994	0.242816	0.808148	0.998775
Z1718	0.566304	-0.0325005	0.154726	-0.210051	0.833627	0.998775
Z1719	0.125328	-0.0463164	0.118123	-0.392105	0.694981	0.998775
Z1720	10.0619	0.143378	0.400245	0.358226	0.720174	0.998775
Z1721	12.0007	0.114546	0.408763	0.280226	0.779304	0.998775
Z1722	120.027	-0.644462	0.318911	-2.02082	0.0432982	0.998775
Z1724	132.093	0.38052	0.335621	1.13378	0.256887	0.998775
Z1725	2.9522	-0.237512	0.283013	-0.839226	0.401342	0.998775
Z1726	46.9327	-0.112563	0.376657	-0.298848	0.765056	0.998775
Z1727	102.308	0.641986	0.326405	1.96684	0.0492018	0.998775
Z1728	33.4838	0.0664186	0.393604	0.168745	0.865998	0.998775
Z1729	39.4379	-0.316543	0.384924	-0.822352	0.410877	0.998775
Z1730	43.1887	-0.176036	0.392603	-0.448382	0.653877	0.998775
Z1731	47.1055	-0.0730549	0.383428	-0.190531	0.848893	0.998775
Z1732	167.326	-0.167434	0.314113	-0.533037	0.594008	0.998775
Z1733	412.992	0.247086	0.265789	0.929632	0.352562	0.998775
Z1734	121.938	0.0100847	0.316495	0.0318637	0.974581	0.998775
Z1735	11.996	0.39938	0.408321	0.978103	0.328023	0.998775
Z1736	13.1101	0.402833	0.411726	0.978399	0.327877	0.998775
Z1737	16.0765	0.480293	0.412605	1.16405	0.244404	0.998775
Z1738	5.2856	0.0879806	0.348759	0.252268	0.800834	0.998775
Z1739	294.822	0.352987	0.278214	1.26876	0.204526	0.998775
Z1740	175.764	0.0372933	0.291647	0.127872	0.898251	0.998775
Z1741	3.36234	-0.389579	0.317886	-1.22553	0.220375	0.998775
Z1742	51.4955	0.0449353	0.3685	0.121941	0.902946	0.998775
Z1743	35.1356	-0.153298	0.390516	-0.392553	0.694649	0.998775
Z1744	33.1742	-0.247508	0.402159	-0.615448	0.538259	0.998775
Z1745	12.7667	0.278077	0.410237	0.677845	0.49787	0.998775
Z1746	49.4501	0.165209	0.377382	0.437776	0.661549	0.998775
Z1747	51.2356	0.0705249	0.369231	0.191005	0.848522	0.998775
Z1748	9.53822	0.051083	0.40203	0.127063	0.898891	0.998775
Z1749	43.9835	0.362467	0.398404	0.909798	0.362929	0.998775
Z1750	6.19895	-0.141129	0.365514	-0.386111	0.699414	0.998775
Z1751	6.52347	-0.0920469	0.368016	-0.250117	0.802497	0.998775
Z1752	2.04235	0.0704792	0.243439	0.289515	0.772187	0.998775
Z1754	14.1911	-0.16373	0.409486	-0.399842	0.689273	0.998775
Z1756	1.62083	-0.124873	0.248419	-0.502669	0.615197	0.998775
Z1757	2.14454	0.0241113	0.257319	0.0937021	0.925346	0.998775
Z1758	1.26259	0.0456474	0.213802	0.213503	0.830935	0.998775
Z1759	35.8644	0.315677	0.397904	0.793348	0.427575	0.998775
Z1760	25.8461	-0.172887	0.404913	-0.426974	0.669398	0.998775
Z1761	22.2042	-0.489428	0.410273	-1.19293	0.232896	0.998775
Z1762	13.1337	0.0070091	0.411216	0.0170448	0.986401	0.998775
Z1763	9.61771	0.120467	0.386982	0.311299	0.755573	0.998775
Z1764	14.3165	0.194755	0.411224	0.473599	0.635786	0.998775
Z1765	4.43522	-0.00458406	0.331101	-0.0138449	0.988954	0.998775
Z1766	8.96072	-0.0121219	0.399371	-0.0303525	0.975786	0.998775
Z1768	42.5094	0.338616	0.379452	0.89238	0.372189	0.998775
Z1769	9.79947	-0.151937	0.402885	-0.377122	0.706083	0.998775
Z1770	49.3296	0.244447	0.377025	0.648359	0.516753	0.998775
Z1771	0.631295	0.0254138	0.161939	0.156934	0.875297	0.998775
Z1772	2.23034	0.0387522	0.250573	0.154655	0.877094	0.998775
Z1773	1.56471	-0.129659	0.246215	-0.526609	0.598465	0.998775
Z1774	3.34986	0.0107601	0.321068	0.0335134	0.973265	0.998775
Z1775	2.13058	-0.301239	0.249101	-1.20931	0.226546	0.998775
Z1776	0.250657	-0.0626897	0.124258	-0.504514	0.6139	0.998775
Z1777	0.375985	-0.069069	0.129039	-0.535257	0.592472	0.998775
Z1778	5.56418	-0.292094	0.345928	-0.844376	0.398459	0.998775
Z1779	2.49159	-0.262817	0.289589	-0.907552	0.364115	0.998775
Z1780	2.87455	-0.1067	0.300619	-0.354934	0.722639	0.998775
Z1781	18.1664	0.0386207	0.413584	0.0933807	0.925601	0.998775
Z1782	23.0982	0.33459	0.411696	0.812711	0.416384	0.998775
Z1783	84.0529	0.665904	0.367567	1.81165	0.0700397	0.998775
Z1784	0.754297	-0.0637738	0.174277	-0.365934	0.714414	0.998775
Z1785	0.505967	0.0506332	0.147496	0.343286	0.731384	0.998775
Z1786	0.505967	0.0506332	0.147496	0.343286	0.731384	0.998775
Z1787	1.57824	0.0545455	0.232116	0.234993	0.814214	0.998775
Z1788	0.754297	-0.0637738	0.174277	-0.365934	0.714414	0.998775
Z1789	52.4047	-0.237225	0.367342	-0.645788	0.518417	0.998775
Z1790	5.64806	-0.0947511	0.35719	-0.265268	0.790803	0.998775
Z1792	3.7193	-0.0373693	0.329015	-0.113579	0.909571	0.998775
Z1793	10.73	-0.508051	0.397887	-1.27687	0.201647	0.998775
Z1794	3.4993	-0.0603889	0.313492	-0.192633	0.847246	0.998775
Z1795	3.54612	-0.323382	0.319318	-1.01273	0.311191	0.998775
Z1796	2.1268	-0.0661725	0.273341	-0.242088	0.808712	0.998775
Z1797	4.64965	-0.0289863	0.340456	-0.0851397	0.93215	0.998775
Z1798	3.32349	0.360352	0.3101	1.16205	0.245215	0.998775
Z1799	5.66141	0.23027	0.35512	0.64843	0.516707	0.998775
Z1800	0.563978	-0.0901033	0.145898	-0.617576	0.536855	0.998775
Z1802	5.43444	0.0113155	0.36466	0.0310302	0.975245	0.998775
Z1803	10.0773	-0.332072	0.400286	-0.829586	0.406773	0.998775
Z1804	28.5737	-0.342726	0.404062	-0.8482	0.396327	0.998775
Z1805	3.18089	-0.371368	0.313311	-1.1853	0.235899	0.998775
Z1806	9.81141	-0.239546	0.401029	-0.597327	0.550289	0.998775
Z1807	1.00728	-0.0391311	0.195425	-0.200236	0.841296	0.998775
Z1808	6.14937	-0.154245	0.362912	-0.425019	0.670823	0.998775
Z1811	0.250657	-0.0626897	0.124258	-0.504514	0.6139	0.998775
Z1812	4.11579	0.310497	0.341246	0.909892	0.36288	0.998775
Z1813	0.946942	0.0358572	0.1909	0.187833	0.851008	0.998775
Z1814	0.250657	-0.0626897	0.124258	-0.504514	0.6139	0.998775
Z1815	10.3998	0.214407	0.403288	0.531648	0.59497	0.998775
Z1816	8.93013	0.322836	0.398981	0.80915	0.418429	0.998775
Z1817	1.86262	-0.232817	0.258359	-0.901136	0.367516	0.998775
Z1818	7.51118	0.494708	0.384722	1.28588	0.198484	0.998775
Z1819	2.17233	0.209873	0.269294	0.779344	0.435777	0.998775
Z1820	1.24019	-0.214253	0.218006	-0.982786	0.325713	0.998775
Z1821	0.693959	0.0137647	0.168411	0.0817325	0.934859	0.998775
Z1822	1.63857	-0.0146902	0.234912	-0.0625348	0.950137	0.998775
Z1823	0.505967	0.0506332	0.147496	0.343286	0.731384	0.998775
Z1824	11.6348	0.218865	0.409096	0.534996	0.592653	0.998775
Z1825	26.0613	-0.276776	0.406662	-0.680605	0.496121	0.998775
Z1826	5.51926	-0.212718	0.361081	-0.589115	0.555784	0.998775
Z1827	12.3179	-0.348277	0.406209	-0.857385	0.391232	0.998775
Z1829	1.75925	-0.148498	0.24041	-0.617687	0.536782	0.998775
Z1830	6.67426	-0.0497606	0.383046	-0.129907	0.89664	0.998775
Z1831	6.51136	0.148385	0.381335	0.389122	0.697186	0.998775
Z1832	127.378	-0.160792	0.310797	-0.517355	0.604908	0.998775
Z1833	48.2453	0.0781946	0.373759	0.209211	0.834283	0.998775
Z1835	5.81716	-0.274245	0.354798	-0.772961	0.439545	0.998775
Z1838	2.86164	0.0596526	0.292312	0.204072	0.838298	0.998775
Z1839	5.73116	-0.0620328	0.366027	-0.169476	0.865422	0.998775
Z1840	1.66636	0.149996	0.226261	0.662934	0.507373	0.998775
Z1841	0.250657	-0.0626897	0.124258	-0.504514	0.6139	0.998775
Z1842	1.08849	0.21437	0.2037	1.05238	0.292626	0.998775
Z1843	1.74616	-0.148391	0.256214	-0.579165	0.562478	0.998775
Z1844	0.125328	-0.0463164	0.118123	-0.392105	0.694981	0.998775
Z1845	0.125328	-0.0463164	0.118123	-0.392105	0.694981	0.998775
Z1846	3.42966	-0.249358	0.318309	-0.783383	0.433402	0.998775
Z1847	0.125328	-0.0463164	0.118123	-0.392105	0.694981	0.998775
Z1848	0.313321	-0.0662699	0.126985	-0.521871	0.60176	0.998775
Z1849	2.6783	0.249271	0.291898	0.853966	0.393124	0.998775
Z1850	1.42164	-0.225393	0.222732	-1.01195	0.311563	0.998775
Z1851	0.926874	-0.150863	0.186703	-0.808038	0.419069	0.998775
Z1852	1.43284	-0.0877015	0.234291	-0.374327	0.708161	0.998775
Z1854	1.88458	-0.165096	0.246098	-0.670855	0.502313	0.998775
Z1855	0.313321	-0.0662699	0.126985	-0.521871	0.60176	0.998775
Z1856	0.620097	-0.111503	0.162601	-0.685745	0.492874	0.998775
Z1857	1.1976	-0.0066275	0.209233	-0.0316753	0.974731	0.998775
Z1858	13.4703	-0.528498	0.404273	-1.30728	0.191118	0.998775
Z1859	24.8316	0.0924524	0.407421	0.226921	0.820485	0.998775
Z1860	3.63074	-0.295924	0.322699	-0.917029	0.359128	0.998775
Z1861	2.27452	0.116967	0.262801	0.445078	0.656263	0.998775
Z1862	9.43175	-0.303715	0.389888	-0.778981	0.435991	0.998775
Z1863	3.6223	-0.143302	0.321017	-0.4464	0.655308	0.998775
Z1864	3.38474	-0.135609	0.316112	-0.428989	0.667931	0.998775
Z1865	85.4302	0.0910996	0.341098	0.267077	0.78941	0.998775
Z1866	1.54104	0.185966	0.219368	0.847733	0.396587	0.998775
Z1867	0.125328	-0.0463164	0.118123	-0.392105	0.694981	0.998775
Z1868	0.125328	-0.0463164	0.118123	-0.392105	0.694981	0.998775
Z1870	8.18427	0.221934	0.390842	0.567836	0.570146	0.998775
Z1871	68.2911	0.959739	0.352689	2.72121	0.00650439	0.998775
Z1872	1.72903	0.134467	0.229452	0.586037	0.557851	0.998775
Z1873	0.315647	0.0153301	0.126575	0.121115	0.9036	0.998775
Z1874	0.631295	0.0254138	0.161939	0.156934	0.875297	0.998775
Z1875	0.505967	0.0506332	0.147496	0.343286	0.731384	0.998775
Z1879	0.568631	0.037635	0.154994	0.242816	0.808148	0.998775
Z1880	0.761276	0.135492	0.166974	0.811454	0.417105	0.998775
Z1881	0.187993	-0.0563817	0.121543	-0.463884	0.642731	0.998775
Z1882	4.49771	-0.134245	0.337963	-0.397217	0.691207	0.998775
Z1883	12.0807	-0.442077	0.408688	-1.0817	0.279386	0.998775
Z1884	1.00961	0.0247436	0.195687	0.126445	0.89938	0.998775
Z1885	7.73955	-0.19396	0.390656	-0.4965	0.619542	0.998775
Z1886	8.58834	-0.308722	0.396117	-0.779371	0.435761	0.998775
Z1887	4.36773	-0.239716	0.33841	-0.708361	0.478721	0.998775
Z1888	6.54006	-0.0721236	0.380892	-0.189354	0.849815	0.998775
Z1889	4.41454	-0.519566	0.340431	-1.5262	0.12696	0.998775
Z1890	2.36859	-0.163253	0.282316	-0.578263	0.563087	0.998775
Z1891	0.440976	-0.0102955	0.138948	-0.0740958	0.940934	0.998775
Z1893	0.443302	0.064705	0.13928	0.464569	0.64224	0.998775
Z1894	0.620097	-0.111503	0.162601	-0.685745	0.492874	0.998775
Z1895	0.989538	-0.165096	0.194476	-0.848925	0.395923	0.998775
Z1896	0.125328	-0.0463164	0.118123	-0.392105	0.694981	0.998775
Z1898	0.693959	0.0137647	0.168411	0.0817325	0.934859	0.998775
Z1901	14.1135	0.364135	0.413041	0.881595	0.377996	0.998775
Z1902	3.84426	0.0526015	0.337608	0.155807	0.876186	0.998775
Z1903	2.60804	-0.347146	0.290767	-1.1939	0.232518	0.998775
Z1905	0.494769	-0.0865361	0.144569	-0.598579	0.549453	0.998775
Z1908	0.313321	-0.0662699	0.126985	-0.521871	0.60176	0.998775
Z1910	1.72903	0.134467	0.229452	0.586037	0.557851	0.998775
Z1913	7.9978	0.184323	0.375145	0.491338	0.623188	0.998775
Z1914	4.40824	-0.0443499	0.348351	-0.127314	0.898692	0.998775
Z1915	3.82339	-0.196872	0.326474	-0.603026	0.546492	0.998775
Z1916	4.15532	0.209452	0.329026	0.636581	0.524398	0.998775
Z1917	0.250657	-0.0626897	0.124258	-0.504514	0.6139	0.998775
Z1918	6.17993	0.21118	0.374411	0.564034	0.572731	0.998775
Z1919	0.313321	-0.0662699	0.126985	-0.521871	0.60176	0.998775
Z1920	2.25678	0.0492639	0.274916	0.179196	0.857783	0.998775
Z1921	38.8502	0.0666098	0.402345	0.165554	0.868508	0.998775
Z1922	13.8211	-0.172776	0.411448	-0.419921	0.674543	0.998775
Z1923	23.5175	-0.253117	0.41004	-0.617299	0.537038	0.998775
Z1924	30.3649	-0.504649	0.400647	-1.25959	0.207819	0.998775
Z1925	8.85357	0.263483	0.399564	0.659426	0.509622	0.998775
Z1927	0.315647	0.0153301	0.126575	0.121115	0.9036	0.998775
Z1929	10.0195	-0.137112	0.404064	-0.339333	0.734359	0.998775
Z1930	31.9067	0.657004	0.398923	1.64694	0.0995697	0.998775
Z1931	9.41987	0.226885	0.402341	0.563911	0.572815	0.998775
Z1932	14.5735	0.0817166	0.413283	0.197726	0.84326	0.998775
Z1933	1.26026	-0.016622	0.21339	-0.0778946	0.937912	0.998775
Z1934	4.16841	0.142565	0.31037	0.45934	0.64599	0.998775
Z1935	10.4529	-0.284011	0.401909	-0.706655	0.479781	0.998775
Z1936	11.5888	-0.115834	0.409464	-0.282893	0.777259	0.998775
Z1937	42.471	-0.222137	0.380995	-0.583043	0.559864	0.998775
Z1938	27.7133	-0.337219	0.402359	-0.838106	0.401971	0.998775
Z1939	8.6327	-0.105404	0.393813	-0.26765	0.788969	0.998775
Z1940	9.24382	0.182543	0.396691	0.460164	0.645399	0.998775
Z1941	30.7869	-0.247019	0.402666	-0.613458	0.539574	0.998775
Z1942	27.3416	-0.349381	0.402604	-0.867801	0.385503	0.998775
Z1943	36.5613	-0.0676845	0.390324	-0.173406	0.862332	0.998775
Z1944	0.819287	-0.00828143	0.180148	-0.0459701	0.963334	0.998775
Z1946	4.42446	0.0956427	0.350772	0.272664	0.785112	0.998775
Z1947	10.316	-0.259304	0.39408	-0.657999	0.510539	0.998775
Z1948	9.36969	-0.0626522	0.400901	-0.156278	0.875814	0.998775
Z1949	2.77118	-0.0604639	0.278051	-0.217456	0.827853	0.998775
Z1950	33.514	0.0866718	0.400339	0.216496	0.828601	0.998775
Z1951	1047.12	-0.0921618	0.239502	-0.384805	0.700382	0.998775
Z1952	198.881	-0.0507724	0.290738	-0.174633	0.861368	0.998775
Z1953	78.8859	-0.2957	0.340368	-0.868766	0.384975	0.998775
Z1954	23.415	-0.321023	0.411335	-0.780441	0.435132	0.998775
Z1955	14.6983	0.257031	0.412559	0.623015	0.533275	0.998775
Z1956	12.6933	-0.217656	0.408621	-0.53266	0.594269	0.998775
Z1957	0.691633	-0.0535704	0.168198	-0.318495	0.75011	0.998775
Z1958	0.631295	0.0254138	0.161939	0.156934	0.875297	0.998775
Z1959	4.7715	-0.180248	0.348609	-0.517049	0.605122	0.998775
Z1960	227.924	0.41575	0.293283	1.41757	0.156316	0.998775
Z1961	27.768	0.119399	0.401991	0.29702	0.766452	0.998775
Z1962	0.125328	-0.0463164	0.118123	-0.392105	0.694981	0.998775
Z1964	1.54104	0.185966	0.219368	0.847733	0.396587	0.998775
Z1965	0.440976	-0.0102955	0.138948	-0.0740958	0.940934	0.998775
Z1966	1.83587	0.199438	0.245224	0.81329	0.416052	0.998775
Z1967	7.31469	0.340407	0.357488	0.95222	0.340986	0.998775
Z1968	8.51239	-0.0781641	0.396519	-0.197126	0.843729	0.998775
Z1969	13.8083	-0.373656	0.404849	-0.922952	0.356032	0.998775
Z1970	6.04823	0.333285	0.360316	0.92498	0.354976	0.998775
Z1971	10.5257	0.211778	0.398104	0.531966	0.594749	0.998775
Z1972	32.8643	-0.337271	0.395068	-0.853703	0.393269	0.998775
Z1974	22.3368	-0.17609	0.410537	-0.428926	0.667977	0.998775
Z1975	7.31621	0.32424	0.379528	0.854325	0.392925	0.998775
Z1976	823.475	0.415146	0.274611	1.51176	0.130595	0.998775
Z1977	40.5028	-0.0688396	0.382397	-0.180021	0.857136	0.998775
Z1978	14.81	-0.489101	0.413208	-1.18367	0.236545	0.998775
Z1979	19.592	-0.318331	0.412355	-0.771982	0.440125	0.998775
Z1980	16.4656	-0.315514	0.413543	-0.762955	0.44549	0.998775
Z1981	32.0907	0.250885	0.394789	0.635491	0.525108	0.998775
Z1982	10.9637	-0.0697957	0.406666	-0.171629	0.863729	0.998775
Z1983	5.40769	0.376636	0.354124	1.06357	0.287523	0.998775
Z1984	3.18194	0.206792	0.30748	0.672536	0.501243	0.998775
Z1985	16.3624	0.0857046	0.413578	0.207227	0.835832	0.998775
Z1986	24.982	0.0160464	0.407447	0.0393827	0.968585	0.998775
Z1987	1.00961	0.0247436	0.195687	0.126445	0.89938	0.998775
Z1989	2.39098	0.0694419	0.281867	0.246364	0.8054	0.998775
Z1991	82.3896	0.258709	0.337999	0.765414	0.444025	0.998775
Z1992	153.987	0.173583	0.307389	0.5647	0.572278	0.998775
Z1993	111.051	-0.0140205	0.324935	-0.0431487	0.965583	0.998775
Z1994	18.7346	0.115915	0.412824	0.280787	0.778874	0.998775
Z1995	4.71538	-0.19231	0.351068	-0.547786	0.583839	0.998775
Z1996	5.67946	-0.343771	0.361255	-0.951604	0.341298	0.998775
Z1998	20.8235	0.231987	0.410756	0.56478	0.572223	0.998775
Z2000	16.2837	0.254012	0.412698	0.61549	0.538231	0.998775
Z2001	2.80025	-0.462318	0.296268	-1.56048	0.118648	0.998775
Z2002	7.84885	-0.495671	0.381239	-1.30016	0.193547	0.998775
Z2003	2.59978	-0.0105409	0.278165	-0.0378942	0.969772	0.998775
Z2004	11.8488	0.042355	0.410141	0.103269	0.917749	0.998775
Z2006	3.1476	0.0640715	0.305218	0.20992	0.83373	0.998775
Z2007	4.58712	-0.576082	0.334953	-1.71989	0.0854523	0.998775
Z2008	34.7942	-0.0470698	0.255814	-0.184	0.854014	0.998775
Z2009	71.3577	0.377781	0.352702	1.07111	0.284121	0.998775
Z2010	176.161	-0.0246835	0.299776	-0.0823396	0.934377	0.998775
Z2011	161.378	0.0604888	0.300491	0.2013	0.840464	0.998775
Z2012	110.425	0.060834	0.319431	0.190445	0.84896	0.998775
Z2013	420.334	0.243022	0.260355	0.933428	0.350599	0.998775
Z2015	10.1712	-0.133953	0.403701	-0.331812	0.740031	0.998775
Z2016	686.162	-0.395201	0.246304	-1.60453	0.108598	0.998775
Z2017	7.68002	-0.0418219	0.389948	-0.10725	0.914591	0.998775
Z2019	67.3259	-0.0777659	0.350291	-0.222003	0.824311	0.998775
Z2020	15.5535	-0.447424	0.413438	-1.0822	0.279162	0.998775
Z2021	6.37635	0.0191979	0.37619	0.0510324	0.9593	0.998775
Z2022	11.6284	0.304759	0.4033	0.755664	0.449851	0.998775
Z2023	18.662	-0.219401	0.413297	-0.530856	0.595519	0.998775
Z2024	8.07607	0.0359426	0.394714	0.0910597	0.927445	0.998775
Z2026	30.3427	-0.0890214	0.399933	-0.222591	0.823854	0.998775
Z2028	28.4955	-0.15671	0.401714	-0.390103	0.69646	0.998775
Z2029	11.2842	-0.130774	0.404536	-0.32327	0.746491	0.998775
Z2030	6.08249	-0.0874699	0.36345	-0.240666	0.809814	0.998775
Z2031	5.01255	-0.0513744	0.348422	-0.147449	0.882778	0.998775
Z2032	12.4095	0.200014	0.40993	0.487922	0.625605	0.998775
Z2033	13.5819	-0.0203377	0.411476	-0.0494261	0.96058	0.998775
Z2034	8.93569	0.094253	0.397495	0.237118	0.812566	0.998775
Z2036	6.51558	0.0642539	0.37828	0.169858	0.865122	0.998775
Z2037	13.1148	-0.0910935	0.408208	-0.223155	0.823415	0.998775
Z2039	3.82884	0.0268717	0.325873	0.0824606	0.93428	0.998775
Z2040	0.501313	-0.0803735	0.138237	-0.581417	0.560959	0.998775
Z2041	0.944616	-0.0290902	0.190603	-0.152622	0.878696	0.998775
Z2042	3.49465	-0.189794	0.3188	-0.595339	0.551617	0.998775
Z2043	12.8117	-0.369723	0.408401	-0.905294	0.365309	0.998775
Z2045	19.714	0.289339	0.412779	0.700953	0.483333	0.998775
Z2046	1.0522	-0.178079	0.201137	-0.885364	0.375961	0.998775
Z2047	4.02669	0.272871	0.317703	0.858889	0.390402	0.998775
Z2048	2.18946	-0.0773312	0.276407	-0.279773	0.779652	0.998775
Z2049	1.93415	-0.182041	0.266428	-0.683264	0.49444	0.998775
Z2051	0.944616	-0.0290902	0.190603	-0.152622	0.878696	0.998775
Z2052	0.252983	0.0353148	0.123301	0.286412	0.774563	0.998775
Z2053	6.08249	-0.0874699	0.36345	-0.240666	0.809814	0.998775
Z2054	101.577	0.724508	0.32322	2.24153	0.0249916	0.998775
Z2055	0.250657	-0.0626897	0.124258	-0.504514	0.6139	0.998775
Z2056	0.689306	-0.109185	0.159599	-0.684122	0.493898	0.998775
Z2058	0.942289	-0.0932564	0.190437	-0.489698	0.624348	0.998775
Z2059	5.26614	0.251535	0.34884	0.721062	0.470871	0.998775
Z2060	1.12796	-0.172687	0.196577	-0.878473	0.379687	0.998775
Z2061	4.631	0.291345	0.351713	0.828362	0.407466	0.998775
Z2062	12.2065	0.134931	0.404388	0.333667	0.738631	0.998775
Z2065	0.494769	-0.0865361	0.144569	-0.598579	0.549453	0.998775
Z2066	2.86103	-0.307196	0.300379	-1.0227	0.306452	0.998775
Z2068	0.628968	-0.0431566	0.161706	-0.266884	0.789559	0.998775
Z2069	0.631295	0.0254138	0.161939	0.156934	0.875297	0.998775
Z2070	3.48217	0.222308	0.324359	0.685375	0.493107	0.998775
Z2071	1.31638	-0.00861386	0.230143	-0.0374283	0.970144	0.998775
Z2072	1.43284	-0.0877015	0.234291	-0.374327	0.708161	0.998775
Z2073	5.84027	-0.172738	0.355886	-0.485375	0.62741	0.998775
Z2074	2.25213	-0.0883179	0.279314	-0.316195	0.751854	0.998775
Z2075	3.27239	0.38588	0.294862	1.30868	0.190644	0.998775
Z2077	3.93097	-0.325435	0.332074	-0.980008	0.327082	0.998775
Z2078	3.19864	-0.236329	0.306903	-0.770046	0.441272	0.998775
Z2079	1.41571	0.214949	0.204631	1.05042	0.293523	0.998775
Z2080	4.00483	-0.21392	0.33249	-0.643389	0.519972	0.998775
Z2081	1.55352	-0.269319	0.240019	-1.12208	0.26183	0.998775
Z2082	14.6932	-0.154367	0.41235	-0.374359	0.708137	0.998775
Z2083	2.25213	-0.0883179	0.279314	-0.316195	0.751854	0.998775
Z2084	0.938071	-0.00981458	0.200349	-0.0489873	0.960929	0.998775
Z2085	2.80956	-0.165606	0.299855	-0.552286	0.580752	0.998775
Z2086	2.1044	-0.33385	0.262052	-1.27398	0.202669	0.998775
Z2087	0.125328	-0.0463164	0.118123	-0.392105	0.694981	0.998775
Z2088	0.631295	0.0254138	0.161939	0.156934	0.875297	0.998775
Z2090	113.871	0.404942	0.327102	1.23797	0.215727	0.998775
Z2092	1.24019	-0.214253	0.218006	-0.982786	0.325713	0.998775
Z2093	1.43284	-0.0877015	0.234291	-0.374327	0.708161	0.998775
Z2094	2.35971	-0.213108	0.273653	-0.778752	0.436126	0.998775
Z2095	1.35898	-0.208889	0.215374	-0.969892	0.3321	0.998775
Z2096	0.380638	0.0776401	0.12811	0.606043	0.544486	0.998775
Z2097	2.76275	0.0900028	0.294255	0.305867	0.759706	0.998775
Z2098	4.56227	-0.280825	0.344346	-0.815533	0.414768	0.998775
Z2099	27.7009	0.115502	0.408343	0.282856	0.777287	0.998775
Z2100	2.60865	0.0377534	0.27987	0.134896	0.892694	0.998775
Z2101	1.32525	0.0349339	0.217638	0.160514	0.872476	0.998775
Z2102	4.1738	0.146525	0.34557	0.424009	0.671559	0.998775
Z2103	0.566304	-0.0325005	0.154726	-0.210051	0.833627	0.998775
Z2104	54.391	-0.143499	0.372898	-0.384822	0.700369	0.998775
Z2105	2.29766	0.176526	0.274203	0.643778	0.519719	0.998775
Z2106	0.50364	-0.0215656	0.147179	-0.146526	0.883506	0.998775
Z2107	2.01071	-0.119106	0.261223	-0.455956	0.648421	0.998775
Z2108	3.1476	0.0640715	0.305218	0.20992	0.83373	0.998775
Z2109	3.60284	0.0370004	0.330065	0.1121	0.910744	0.998775
Z2110	2.2498	-0.160095	0.280296	-0.571165	0.567888	0.998775
Z2111	2.91904	-0.474798	0.299365	-1.58602	0.112736	0.998775
Z2112	0.125328	-0.0463164	0.118123	-0.392105	0.694981	0.998775
Z2118	0.313321	-0.0662699	0.126985	-0.521871	0.60176	0.998775
Z2120	1.3206	-0.086913	0.216808	-0.400876	0.688512	0.998775
Z2121	1.13028	-0.121306	0.204194	-0.594074	0.552463	0.998775
Z2123	7.56228	0.469165	0.388693	1.20703	0.227419	0.998775
Z2124	2.43358	-0.10093	0.283096	-0.356524	0.721448	0.998775
Z2127	3.84696	0.0136432	0.333656	0.04089	0.967384	0.998775
Z2130	10.2394	-0.530987	0.397354	-1.33631	0.181449	0.998775
Z2131	4.9448	-0.335826	0.349457	-0.960994	0.336555	0.998775
Z2132	0.187993	-0.0563817	0.121543	-0.463884	0.642731	0.998775
Z2133	2.50278	-0.130582	0.289688	-0.450767	0.652157	0.998775
Z2134	1.87149	-0.171024	0.263189	-0.649816	0.515811	0.998775
Z2135	0.125328	-0.0463164	0.118123	-0.392105	0.694981	0.998775
Z2136	0.250657	-0.0626897	0.124258	-0.504514	0.6139	0.998775
Z2137	1.13726	0.0677473	0.205025	0.330434	0.741072	0.998775
Z2138	1.59446	0.258333	0.245962	1.0503	0.293581	0.998775
Z2139	3.66783	0.101274	0.33255	0.304538	0.760718	0.998775
Z2140	7.67689	-0.186244	0.390311	-0.477168	0.633243	0.998775
Z2141	3.91384	-0.0928131	0.335137	-0.276941	0.781826	0.998775
Z2142	5.47396	-0.0101756	0.366016	-0.027801	0.977821	0.998775
Z2143	1.76893	-0.0163004	0.261467	-0.0623421	0.95029	0.998775
Z2144	5.03336	-0.108435	0.359757	-0.301412	0.7631	0.998775
Z2145	9.89414	-0.121503	0.403618	-0.301035	0.763388	0.998775
Z2146	1.13261	-0.0586059	0.204379	-0.286751	0.774303	0.998775
Z2147	3.31553	-0.111704	0.314501	-0.355178	0.722457	0.998775
Z2148	3.94487	-0.282595	0.337474	-0.837383	0.402377	0.998775
Z2149	10.257	-0.138826	0.404215	-0.343447	0.731263	0.998775
Z2150	12.8628	-0.385156	0.410303	-0.938712	0.347879	0.998775
Z2151	7.71398	0.160481	0.391261	0.410163	0.681686	0.998775
Z2152	1.74616	-0.148391	0.256214	-0.579165	0.562478	0.998775
Z2153	1.63857	-0.0146902	0.234912	-0.0625348	0.950137	0.998775
Z2155	4.93967	0.0776064	0.356257	0.217838	0.827555	0.998775
Z2156	2.53057	0.0223552	0.272921	0.0819107	0.934718	0.998775
Z2157	10.3251	-0.145556	0.402113	-0.361977	0.717369	0.998775
Z2158	26.8077	-0.216516	0.404996	-0.534613	0.592918	0.998775
Z2160	20.3845	-0.101404	0.412492	-0.245833	0.805811	0.998775
Z2161	17.3617	0.179555	0.4132	0.434548	0.66389	0.998775
Z2162	63.6638	0.145726	0.361096	0.403567	0.686531	0.998775
Z2163	48.584	0.432439	0.38157	1.13331	0.257083	0.998775
Z2164	18.6561	-0.0159923	0.413098	-0.038713	0.969119	0.998775
Z2165	0.691633	-0.0535704	0.168198	-0.318495	0.75011	0.998775
Z2166	6.82981	-0.273375	0.372101	-0.734678	0.462536	0.998775
Z2168	16.1204	0.2538	0.413069	0.614424	0.538935	0.998775
Z2169	5.60958	0.427971	0.356595	1.20016	0.230077	0.998775
Z2170	5.42017	0.0378609	0.362635	0.104405	0.916848	0.998775
Z2171	1.8065	-0.24059	0.260217	-0.924576	0.355186	0.998775
Z2172	10.2615	0.1291	0.40064	0.322235	0.747275	0.998775
Z2173	5.02179	-0.107698	0.360039	-0.299129	0.764841	0.998775
Z2175	0.754297	-0.0637738	0.174277	-0.365934	0.714414	0.998775
Z2176	1.39257	0.154524	0.22192	0.696303	0.486239	0.998775
Z2177	5.72732	-0.0891774	0.371772	-0.239871	0.81043	0.998775
Z2178	7.7868	-0.234099	0.392142	-0.596974	0.550525	0.998775
Z2179	0.819287	-0.00828143	0.180148	-0.0459701	0.963334	0.998775
Z2180	1.42164	-0.225393	0.222732	-1.01195	0.311563	0.998775
Z2181	19.7344	-0.0337497	0.412998	-0.0817189	0.93487	0.998775
Z2182	35.3397	0.501725	0.390319	1.28542	0.198644	0.998775
Z2184	28.6254	-0.247744	0.401675	-0.616776	0.537382	0.998775
Z2185	20.7351	0.127183	0.413052	0.30791	0.758151	0.998775
Z2186	24.3202	-0.613715	0.407739	-1.50516	0.132282	0.998775
Z2187	3.48345	-0.313009	0.317163	-0.986901	0.323691	0.998775
Z2188	9.27502	-0.0993828	0.38841	-0.255871	0.798051	0.998775
Z2189	3.2014	0.0151981	0.309981	0.0490292	0.960896	0.998775
Z2190	2.71857	-0.0135585	0.282334	-0.0480228	0.961698	0.998775
Z2191	2.19179	-0.00724726	0.274374	-0.0264138	0.978927	0.998775
Z2192	9.50854	0.0516037	0.400756	0.128766	0.897543	0.998775
Z2193	5.9628	0.252715	0.369969	0.68307	0.494563	0.998775
Z2194	14.4833	-0.145534	0.411272	-0.353863	0.723441	0.998775
Z2195	18.0886	-0.00440789	0.412865	-0.0106763	0.991482	0.998775
Z2196	9.73013	0.242498	0.396191	0.612073	0.540489	0.998775
Z2197	1.00728	-0.0391311	0.195425	-0.200236	0.841296	0.998775
Z2199	0.250657	-0.0626897	0.124258	-0.504514	0.6139	0.998775
Z2200	1.11487	-0.190546	0.207211	-0.919573	0.357796	0.998775
Z2201	1.74616	-0.148391	0.256214	-0.579165	0.562478	0.998775
Z2203	10.3148	0.584024	0.401161	1.45584	0.145438	0.998775
Z2204	0.187993	-0.0563817	0.121543	-0.463884	0.642731	0.998775
Z2205	0.380638	0.0776401	0.12811	0.606043	0.544486	0.998775
Z2207	5.58951	0.315968	0.365964	0.863386	0.387925	0.998775
Z2209	2.29766	0.176526	0.274203	0.643778	0.519719	0.998775
Z2210	14.5716	0.179963	0.413308	0.435421	0.663257	0.998775
Z2211	3.77614	-0.127706	0.301952	-0.422935	0.672343	0.998775
Z2212	0.693959	0.0137647	0.168411	0.0817325	0.934859	0.998775
Z2213	3.21914	0.0806995	0.290504	0.277791	0.781173	0.998775
Z2214	13.388	-0.0874887	0.410836	-0.212953	0.831364	0.998775
Z2215	41.7626	-0.628021	0.384755	-1.63226	0.102624	0.998775
Z2216	44.1102	-0.453223	0.382298	-1.18552	0.23581	0.998775
Z2217	7.89904	-0.215356	0.389179	-0.553361	0.580016	0.998775
Z2219	406.498	0.18968	0.258671	0.733286	0.463384	0.998775
Z2221	131.372	0.14381	0.313279	0.459047	0.6462	0.998775
Z2222	0.628968	-0.0431566	0.161706	-0.266884	0.789559	0.998775
Z2223	5.80772	-0.0111298	0.370253	-0.0300601	0.976019	0.998775
Z2224	0.380638	0.0776401	0.12811	0.606043	0.544486	0.998775
Z2226	1.14191	0.198413	0.198531	0.999401	0.3176	0.998775
Z2227	7.25365	-0.0969298	0.382476	-0.253428	0.799938	0.998775
Z2228	183.42	0.372282	0.294667	1.2634	0.206445	0.998775
Z2229	9.06585	0.256175	0.392927	0.651967	0.514423	0.998775
Z2230	148.015	0.338538	0.301794	1.12175	0.261968	0.998775
Z2231	24.2006	-0.115894	0.408334	-0.283822	0.776547	0.998775
Z2232	74.5826	-0.359176	0.352688	-1.0184	0.30849	0.998775
Z2233	29.7614	0.127224	0.398759	0.319049	0.749689	0.998775
Z2234	3.40237	0.567459	0.302653	1.87495	0.0607999	0.998775
Z2236	1.55352	-0.269319	0.240019	-1.12208	0.26183	0.998775
Z2238	0.86421	-0.119883	0.167211	-0.71696	0.473398	0.998775
Z2239	4.7827	-0.0649269	0.354361	-0.183223	0.854623	0.998775
Z2242	6.39632	0.66914	0.365141	1.83255	0.0668692	0.998775
Z2243	156.714	-0.21941	0.307145	-0.714354	0.475009	0.998775
Z2244	186.229	-0.709025	0.318599	-2.22544	0.0260515	0.998775
Z2245	127.935	-0.338497	0.317576	-1.06588	0.28648	0.998775
Z2246	55.9525	-0.279045	0.363496	-0.767669	0.442684	0.998775
Z2247	43.0325	0.165297	0.385152	0.429173	0.667797	0.998775
Z2248	9.25549	-0.211353	0.400396	-0.527861	0.597596	0.998775
Z2249	6.28205	-0.1122	0.376293	-0.298172	0.765572	0.998775
Z2250	40.9626	-0.146317	0.391089	-0.374127	0.70831	0.998775
Z2251	21.4594	0.143708	0.40988	0.350611	0.72588	0.998775
Z2252	6.83031	0.398184	0.363353	1.09586	0.273139	0.998775
Z2253	0.375985	-0.069069	0.129039	-0.535257	0.592472	0.998775
Z2254	0.125328	-0.0463164	0.118123	-0.392105	0.694981	0.998775
Z2255	2.78588	0.133744	0.29549	0.452616	0.650825	0.998775
Z2256	0.505967	0.0506332	0.147496	0.343286	0.731384	0.998775
Z2257	7.16016	-0.146896	0.386301	-0.380264	0.703749	0.998775
Z2259	1.99682	-0.192898	0.269543	-0.715649	0.474208	0.998775
Z2262	1.95422	-0.00390846	0.249519	-0.015664	0.987502	0.998775
Z2265	1.26724	0.184193	0.214787	0.85756	0.391135	0.998775
Z2266	1.57824	0.0545455	0.232116	0.234993	0.814214	0.998775
Z2267	19.3358	0.00756641	0.412045	0.0183631	0.985349	0.998775
Z2268	37.8177	0.330478	0.386444	0.855177	0.392453	0.998775
Z2269	283.811	0.397808	0.276972	1.43627	0.150924	0.998775
Z2270	20.3113	-0.521237	0.412566	-1.2634	0.206444	0.998775
Z2271	8.23617	0.32528	0.393377	0.826893	0.408298	0.998775
Z2272	4.47592	-0.0321911	0.350615	-0.0918132	0.926846	0.998775
Z2273	16.6002	0.341458	0.413606	0.825562	0.409052	0.998775
Z2274	10.1961	-0.330887	0.399376	-0.828509	0.407382	0.998775
Z2275	119.447	-0.140008	0.316036	-0.443012	0.657757	0.998775
Z2276	50.5653	-0.519007	0.37636	-1.37902	0.16789	0.998775
Z2277	16.7455	0.231565	0.413605	0.55987	0.575568	0.998775
Z2278	25.1595	0.0326767	0.409744	0.079749	0.936437	0.998775
Z2279	133.268	-0.336731	0.310082	-1.08594	0.277504	0.998775
Z2280	14.025	0.156488	0.412438	0.379423	0.704374	0.998775
Z2281	20.6393	0.251305	0.410939	0.61154	0.540842	0.998775
Z2282	6.34894	-0.187208	0.374843	-0.499431	0.617476	0.998775
Z2283	4.2596	0.135404	0.313677	0.431668	0.665983	0.998775
Z2284	5.42391	0.558726	0.356261	1.5683	0.11681	0.998775
Z2285	2.16309	0.267719	0.2737	0.978147	0.328001	0.998775
Z2286	19.4217	0.185292	0.412236	0.449482	0.653084	0.998775
Z2287	1428.01	0.508343	0.246333	2.06364	0.0390514	0.998775
Z2288	2.01921	0.0429524	0.252438	0.17015	0.864892	0.998775
Z2289	4.37023	-0.0487582	0.328455	-0.148447	0.88199	0.998775
Z2290	48.1166	-0.107915	0.37518	-0.287635	0.773626	0.998775
Z2291	11.2346	-0.149239	0.406795	-0.366865	0.713719	0.998775
Z2292	95.1321	0.722507	0.35295	2.04705	0.0406528	0.998775
Z2293	22.7056	0.353708	0.40985	0.86302	0.388127	0.998775
Z2294	22.7746	0.119049	0.409602	0.290646	0.771322	0.998775
Z2296	15.0011	0.157884	0.413292	0.382016	0.70245	0.998775
Z2297	27.8516	-0.112096	0.404316	-0.277247	0.78159	0.998775
Z2298	15.1042	0.272075	0.413107	0.658607	0.510148	0.998775
Z2299	41.2106	-0.0394491	0.381124	-0.103507	0.91756	0.998775
Z2300	26.7526	0.0485072	0.406918	0.119207	0.905112	0.998775
Z2301	28.9862	0.38295	0.40234	0.951807	0.341195	0.998775
Z2302	2.31014	-0.244563	0.283252	-0.863412	0.387911	0.998775
Z2303	7.8245	0.424268	0.387335	1.09535	0.273363	0.998775
Z2304	109.436	-0.414379	0.320205	-1.29411	0.195629	0.998775
Z2306	97.8299	0.145923	0.342401	0.426177	0.669979	0.998775
Z2308	10.5046	-0.0562977	0.404755	-0.139091	0.889378	0.998775
Z2309	0.187993	-0.0563817	0.121543	-0.463884	0.642731	0.998775
Z2310	1.79108	-0.260786	0.236416	-1.10308	0.269993	0.998775
Z2311	0.443302	0.064705	0.13928	0.464569	0.64224	0.998775
Z2312	0.125328	-0.0463164	0.118123	-0.392105	0.694981	0.998775
Z2313	27.084	-0.121571	0.409392	-0.296955	0.766501	0.998775
Z2315	2.02845	-0.00684121	0.262925	-0.0260196	0.979242	0.998775
Z2316	2.82076	-0.0487004	0.29933	-0.162698	0.870756	0.998775
Z2317	4.76091	0.0554902	0.324201	0.17116	0.864098	0.998775
Z2318	0.631295	0.0254138	0.161939	0.156934	0.875297	0.998775
Z2319	1.17986	-0.120984	0.215803	-0.560624	0.575054	0.998775
Z2320	15.4387	0.159938	0.413325	0.386955	0.69879	0.998775
Z2321	16.3704	-0.130035	0.413579	-0.314415	0.753206	0.998775
Z2322	14.5908	-0.168435	0.410677	-0.410139	0.681704	0.998775
Z2323	41.8127	0.246578	0.380431	0.648153	0.516886	0.998775
Z2326	2.87644	-0.257702	0.302689	-0.851377	0.39456	0.998775
Z2328	32.7977	0.113655	0.397254	0.286103	0.7748	0.998775
Z2329	43.5172	-0.094368	0.385041	-0.245086	0.80639	0.998775
Z2330	49.255	-0.158603	0.370672	-0.427879	0.668739	0.998775
Z2332	249.835	-0.167879	0.292674	-0.573603	0.566237	0.998775
Z2333	1.92994	-0.0809662	0.251025	-0.322542	0.747042	0.998775
Z2334	12.7322	0.590591	0.411319	1.43585	0.151046	0.998775
Z2335	70.0652	0.354392	0.353486	1.00256	0.316071	0.998775
Z2337	11.7389	0.0725977	0.409314	0.177364	0.859222	0.998775
Z2338	6.15942	-0.138658	0.376288	-0.36849	0.712508	0.998775
Z2339	9.64116	-0.141386	0.402181	-0.351548	0.725177	0.998775
Z2340	5.05808	0.179958	0.361982	0.497146	0.619086	0.998775
Z2342	0.125328	-0.0463164	0.118123	-0.392105	0.694981	0.998775
Z2344	9.86624	0.160915	0.400066	0.402222	0.68752	0.998775
Z2347	9.28304	-0.381408	0.374883	-1.0174	0.308961	0.998775
Z2351	1.47837	0.206787	0.215202	0.960897	0.336604	0.998775
Z2352	0.375985	-0.069069	0.129039	-0.535257	0.592472	0.998775
Z2353	0.313321	-0.0662699	0.126985	-0.521871	0.60176	0.998775
Z2354	2.97577	-0.0703502	0.289994	-0.242592	0.808322	0.998775
Z2355	3.17435	-0.359728	0.311963	-1.15311	0.248864	0.998775
Z2356	1.44826	-0.0455064	0.224799	-0.202431	0.839579	0.998775
Z2357	2.01921	0.0429524	0.252438	0.17015	0.864892	0.998775
Z2358	3.19907	-0.0460518	0.310535	-0.148298	0.882108	0.998775
Z2359	0.685088	-0.0405205	0.174681	-0.231969	0.816562	0.998775
Z2360	3.90601	0.490197	0.322496	1.52001	0.128508	0.998775
Z2361	3.5045	0.0895804	0.301295	0.297318	0.766223	0.998775
Z2362	4.98696	-0.750164	0.346775	-2.16326	0.0305214	0.998775
Z2363	0.501313	-0.0803735	0.138237	-0.581417	0.560959	0.998775
Z2364	5.20898	-0.201579	0.348816	-0.577897	0.563334	0.998775
Z2365	3.45205	-0.0245768	0.316935	-0.0775452	0.93819	0.998775
Z2366	2.31945	0.0380876	0.278479	0.13677	0.891212	0.998775
Z2367	2.46056	-0.0738042	0.293771	-0.25123	0.801636	0.998775
Z2368	0.50364	-0.0215656	0.147179	-0.146526	0.883506	0.998775
Z2369	0.75895	0.0722631	0.17492	0.413121	0.679518	0.998775
Z2370	0.125328	-0.0463164	0.118123	-0.392105	0.694981	0.998775
Z2371	0.942289	-0.0932564	0.190437	-0.489698	0.624348	0.998775
Z2372	6.95564	0.373688	0.364106	1.02632	0.304742	0.998775
Z2374	5.39815	-0.281817	0.361658	-0.779236	0.435841	0.998775
Z2375	7.27159	-0.217629	0.385699	-0.564247	0.572586	0.998775
Z2376	4.27367	0.0237037	0.333895	0.0709913	0.943405	0.998775
Z2377	6.80742	-0.481141	0.375459	-1.28148	0.200027	0.998775
Z2378	1.79169	0.120137	0.232552	0.516601	0.605435	0.998775
Z2379	5.17454	0.116774	0.36396	0.320843	0.748329	0.998775
Z2380	2.16309	0.267719	0.2737	0.978147	0.328001	0.998775
Z2381	5.46381	0.432832	0.365708	1.18355	0.236592	0.998775
Z2382	1.79402	0.225904	0.247821	0.911563	0.361999	0.998775
Z2384	5.90222	-0.0774877	0.36653	-0.211409	0.832568	0.998775
Z2385	1.74849	-0.0703915	0.254044	-0.277084	0.781716	0.998775
Z2386	37.3593	0.162963	0.388409	0.419567	0.674802	0.998775
Z2387	17.9267	0.255383	0.413546	0.617545	0.536876	0.998775
Z2389	16.1447	0.310167	0.413597	0.749925	0.4533	0.998775
Z2393	2.46791	0.034671	0.269021	0.128879	0.897454	0.998775
Z2394	1.20225	0.123751	0.209806	0.589835	0.555301	0.998775
Z2395	2.33486	0.0510772	0.264471	0.19313	0.846857	0.998775
Z2396	0.756623	0.0025587	0.174453	0.014667	0.988298	0.998775
Z2397	2.73803	-0.207254	0.293257	-0.70673	0.479734	0.998775
Z2398	3.41485	0.0764593	0.324457	0.235653	0.813702	0.998775
Z2399	2.24889	0.275334	0.248907	1.10617	0.268652	0.998775
Z2400	37.9315	0.313698	0.387225	0.810118	0.417873	0.998775
Z2402	0.315647	0.0153301	0.126575	0.121115	0.9036	0.998775
Z2403	0.378312	0.00139823	0.129889	0.0107648	0.991411	0.998775
Z2404	4.28139	0.0262666	0.33832	0.0776384	0.938116	0.998775
Z2409	8.41027	0.222217	0.396847	0.559957	0.575509	0.998775
Z2410	0.696286	0.0858974	0.168926	0.50849	0.61111	0.998775
Z2415	6.56246	0.125166	0.381238	0.328315	0.742673	0.998775
Z2416	7.14896	-0.248692	0.384319	-0.647098	0.517569	0.998775
Z2417	30.1192	-0.0266896	0.398059	-0.0670493	0.946542	0.998775
Z2419	32.2203	-0.256393	0.398716	-0.643046	0.520194	0.998775
Z2421	58.6405	-0.0996243	0.359223	-0.277333	0.781525	0.998775
Z2422	13.5495	0.215357	0.411484	0.523367	0.600719	0.998775
Z2423	4.09957	0.140675	0.342355	0.410904	0.681143	0.998775
Z2425	2.584	0.0851184	0.29725	0.286353	0.774608	0.998775
Z2428	7.1407	0.0112992	0.383589	0.0294565	0.976501	0.998775
Z2429	5.58155	-0.113329	0.366642	-0.309099	0.757246	0.998775
Z2430	5.88752	-0.218107	0.362608	-0.601494	0.547511	0.998775
Z2431	1.32525	0.0349339	0.217638	0.160514	0.872476	0.998775
Z2432	2.37513	-0.180752	0.285444	-0.633232	0.526582	0.998775
Z2433	112.738	-0.553125	0.335439	-1.64896	0.0991558	0.998775
Z2435	497.588	0.233492	0.253727	0.92025	0.357442	0.998775
Z2436	59.6862	0.400301	0.366017	1.09367	0.2741	0.998775
Z2437	31.8241	-0.204193	0.396015	-0.515618	0.606121	0.998775
Z2438	17.6103	-0.485123	0.413493	-1.17323	0.240702	0.998775
Z2439	13.0966	0.286297	0.411979	0.694931	0.487099	0.998775
Z2442	17.9046	-0.290858	0.413177	-0.703955	0.481461	0.998775
Z2444	4.91225	-0.172847	0.357081	-0.484056	0.628346	0.998775
[truncated: 3,100 more rows]

## Sheet: EC_O157_24h_DESeq2
Gene ID	baseMean	log2FoldChange	lfcSE	stat	pvalue	padj
Z1675	3624.65	0.67085	0.148561	4.51566	6.31193e-06	0.0262197
Z0001	5.59658	-0.325773	0.432297	-0.753588	0.451097	0.999828
Z0002	2.3883	-0.0088106	0.349874	-0.0251822	0.97991	0.999828
Z0003	2.7841	-0.29857	0.371261	-0.804206	0.421278	0.999828
Z0004	4.721	0.252401	0.424755	0.594228	0.552359	0.999828
Z0005	0.842343	0.0630691	0.226261	0.278745	0.780441	0.999828
Z0006	0.575082	0.116646	0.183496	0.635688	0.52498	0.999828
Z0007	3.68119	0.0658953	0.415337	0.158655	0.873941	0.999828
Z0008	11.3684	-0.0612625	0.485337	-0.126227	0.899552	0.999828
Z0009	3.24483	0.15004	0.40073	0.374417	0.708094	0.999828
Z0010	0.668153	-0.120677	0.195705	-0.616627	0.537481	0.999828
Z0014	18.7539	-0.580901	0.478303	-1.2145	0.224555	0.999828
Z0015	5.42405	0.0437542	0.450314	0.0971637	0.922596	0.999828
Z0016	18.7532	0.182108	0.480879	0.378697	0.704913	0.999828
Z0018	58.2577	-0.376204	0.39089	-0.962428	0.335835	0.999828
Z0019	16.9501	0.145858	0.483123	0.301906	0.762724	0.999828
Z0020	1.56624	0.0408341	0.304796	0.133972	0.893425	0.999828
Z0022	0.436357	-0.098105	0.179093	-0.547787	0.583838	0.999828
Z0023	0.267261	-0.0878778	0.171909	-0.511188	0.609219	0.999828
Z0027	0.703618	-0.151628	0.218456	-0.694093	0.487624	0.999828
Z0028	4.71534	-0.0346812	0.435507	-0.0796341	0.936528	0.999828
Z0029	4.7569	-0.0207383	0.438222	-0.0473236	0.962255	0.999828
Z0030	15.6804	-0.31665	0.483257	-0.655241	0.512312	0.999828
Z0031	1.92814	-0.380727	0.322033	-1.18226	0.237102	0.999828
Z0033	0.351809	-0.093553	0.175985	-0.531598	0.595005	0.999828
Z0034	3.02822	0.0734326	0.364366	0.201535	0.84028	0.999828
Z0036	2.97757	0.213531	0.392284	0.544327	0.586216	0.999828
Z0037	1.85378	0.0971745	0.321422	0.302327	0.762403	0.999828
Z0038	1.42752	-0.172441	0.29697	-0.580666	0.561466	0.999828
Z0040	0.554802	0.00501418	0.190806	0.026279	0.979035	0.999828
Z0041	0.554802	0.00501418	0.190806	0.026279	0.979035	0.999828
Z0043	1.43161	0.331239	0.289636	1.14364	0.252773	0.999828
Z0044	1.16025	-0.100388	0.253305	-0.396311	0.691876	0.999828
Z0045	2.21312	0.0037539	0.333925	0.0112417	0.991031	0.999828
Z0051	3.54247	-0.128435	0.409872	-0.313354	0.754012	0.999828
Z0053	3.64573	0.0651799	0.410765	0.158679	0.873922	0.999828
Z0055	12.9346	-0.508404	0.485981	-1.04614	0.295496	0.999828
Z0056	7.40095	0.645692	0.470566	1.37216	0.170014	0.999828
Z0057	8.00783	0.289562	0.475581	0.60886	0.542618	0.999828
Z0058	6.76859	-0.152051	0.462566	-0.328713	0.742373	0.999828
Z0059	13.2289	0.0691744	0.485847	0.142379	0.886781	0.999828
Z0060	22.2838	-0.312937	0.470185	-0.665562	0.505691	0.999828
Z0061	4.4197	-0.13824	0.413448	-0.334359	0.738109	0.999828
Z0062	61.1625	-0.279034	0.382942	-0.728659	0.46621	0.999828
Z0063	85.1117	0.241889	0.338784	0.713991	0.475232	0.999828
Z0065	6.2942	0.151938	0.452348	0.335886	0.736957	0.999828
Z0066	3.23974	-0.0765125	0.401596	-0.190521	0.848901	0.999828
Z0067	7.1442	0.136857	0.469918	0.291235	0.770871	0.999828
Z0068	2.87574	-0.291055	0.386463	-0.753124	0.451375	0.999828
Z0069	0.569987	-0.122548	0.198244	-0.618166	0.536466	0.999828
Z0070	1.01144	0.0326677	0.241084	0.135504	0.892214	0.999828
Z0072	2.57159	0.0615541	0.373081	0.164989	0.868953	0.999828
Z0073	0.85653	0.167503	0.21638	0.774115	0.438863	0.999828
Z0074	9.24939	-0.376598	0.478988	-0.786238	0.431728	0.999828
Z0075	0.970879	-0.206783	0.250591	-0.825182	0.409268	0.999828
Z0077	0.575082	0.116646	0.183496	0.635688	0.52498	0.999828
Z0078	4.50226	0.205989	0.430835	0.478117	0.632567	0.999828
Z0079	2.57159	0.0615541	0.373081	0.164989	0.868953	0.999828
Z0080	1.34197	0.0706136	0.28514	0.247646	0.804409	0.999828
Z0081	1.86797	0.205843	0.320682	0.641893	0.520943	0.999828
Z0083	3.59321	0.51238	0.39031	1.31275	0.189268	0.999828
Z0084	0.267261	-0.0878778	0.171909	-0.511188	0.609219	0.999828
Z0086	0.436357	-0.098105	0.179093	-0.547787	0.583838	0.999828
Z0087	3.85638	0.041901	0.395938	0.105827	0.915719	0.999828
Z0088	0.842343	0.0630691	0.226261	0.278745	0.780441	0.999828
Z0090	3.81992	0.255146	0.415901	0.613478	0.53956	0.999828
Z0091	6.14995	-0.278245	0.442475	-0.628837	0.529456	0.999828
Z0092	19.4207	-0.512326	0.47868	-1.07029	0.284489	0.999828
Z0093	10.2315	-0.726209	0.478767	-1.51683	0.129309	0.999828
Z0094	45.9082	-0.103767	0.418333	-0.248048	0.804097	0.999828
Z0095	1.2787	-0.0201783	0.284888	-0.0708287	0.943534	0.999828
Z0096	0.554802	0.00501418	0.190806	0.026279	0.979035	0.999828
Z0097	1.1096	0.0089156	0.251252	0.0354847	0.971693	0.999828
Z0098	2.80848	0.213446	0.364853	0.58502	0.558535	0.999828
Z0099	1.82741	-0.0311839	0.320096	-0.0974203	0.922393	0.999828
Z0101	2.3883	-0.0088106	0.349874	-0.0251822	0.97991	0.999828
Z0102	7.31007	-0.325966	0.467266	-0.697604	0.485425	0.999828
Z0103	9.65085	-0.367885	0.482273	-0.762813	0.445575	0.999828
Z0104	18.5598	-0.278966	0.481217	-0.579709	0.562111	0.999828
Z0105	18.7476	-0.0859681	0.476672	-0.180351	0.856877	0.999828
Z0106	71.1866	-0.750965	0.384787	-1.95164	0.0509814	0.999828
Z0107	2.37412	0.127519	0.341652	0.373243	0.708967	0.999828
Z0108	6.21831	-0.0648514	0.459012	-0.141285	0.887645	0.999828
Z0110	0.715806	0.170837	0.2174	0.785821	0.431972	0.999828
Z0111	2.70931	0.528947	0.367174	1.44059	0.149701	0.999828
Z0112	1.94585	0.0552042	0.322018	0.171432	0.863884	0.999828
Z0113	1.4397	0.123442	0.292294	0.422321	0.672791	0.999828
Z0116	1.85378	0.0971745	0.321422	0.302327	0.762403	0.999828
Z0119	4.97408	0.12902	0.4427	0.29144	0.770715	0.999828
Z0120	0.837249	-0.179592	0.235598	-0.76228	0.445893	0.999828
Z0121	2.2334	0.110282	0.339236	0.325088	0.745115	0.999828
Z0122	9.06225	0.102112	0.480107	0.212685	0.831573	0.999828
Z0123	0.703618	-0.151628	0.218456	-0.694093	0.487624	0.999828
Z0124	13.7062	0.24495	0.485661	0.504365	0.614005	0.999828
Z0125	9.30514	-0.300755	0.479174	-0.627652	0.530232	0.999828
Z0126	10.1099	-0.493622	0.480223	-1.0279	0.303996	0.999828
Z0127	1.98232	-0.155721	0.333391	-0.467084	0.64044	0.999828
Z0128	25.8948	-0.524961	0.477023	-1.10049	0.271117	0.999828
Z0129	81.2882	0.439357	0.373296	1.17697	0.239209	0.999828
Z0130	10.0397	0.0918514	0.482271	0.190456	0.848952	0.999828
Z0131	5.57996	-0.0345791	0.448248	-0.0771429	0.93851	0.999828
Z0132	3.22455	0.036838	0.399087	0.0923055	0.926455	0.999828
Z0133	1.53787	0.0927244	0.300628	0.308436	0.757751	0.999828
Z0134	79.3415	-0.198011	0.38304	-0.516947	0.605193	0.999828
Z0136	0.668153	-0.120677	0.195705	-0.616627	0.537481	0.999828
Z0137	9.83424	0.217964	0.483213	0.451073	0.651937	0.999828
Z0138	9.11899	0.0291543	0.475331	0.0613347	0.951093	0.999828
Z0139	7.59927	0.225147	0.470045	0.47899	0.631945	0.999828
Z0140	3.23465	-0.276216	0.383888	-0.719523	0.471819	0.999828
Z0141	6.6182	0.0370905	0.465026	0.07976	0.936428	0.999828
Z0142	5.59867	0.139831	0.445512	0.313866	0.753623	0.999828
Z0143	2.68394	0.119874	0.35617	0.336563	0.736447	0.999828
Z0144	9.70527	0.437015	0.480789	0.908954	0.363374	0.999828
Z0145	2.45114	0.133734	0.343316	0.389537	0.696879	0.999828
Z0146	10.107	0.101896	0.477197	0.213531	0.830913	0.999828
Z0147	0.436357	-0.098105	0.179093	-0.547787	0.583838	0.999828
Z0148	3.46301	0.107589	0.408843	0.263155	0.792431	0.999828
Z0149	1.72524	0.325052	0.28871	1.12588	0.260218	0.999828
Z0150	2.67485	0.245919	0.360697	0.681789	0.495372	0.999828
Z0153	0.436357	-0.098105	0.179093	-0.547787	0.583838	0.999828
Z0154	2.31894	-0.103627	0.349419	-0.296571	0.766794	0.999828
Z0155	2.98267	0.42532	0.374598	1.1354	0.256207	0.999828
Z0156	71.2959	-0.770349	0.369107	-2.08706	0.0368826	0.999828
Z0157	112.3	0.240397	0.32527	0.739069	0.459865	0.999828
Z0159	2.96738	-0.230681	0.373853	-0.617036	0.537211	0.999828
Z0160	7.53148	0.0806461	0.472007	0.170858	0.864335	0.999828
Z0161	10.3333	-0.246871	0.480272	-0.514024	0.607235	0.999828
Z0162	4.37219	-0.0180273	0.395071	-0.0456306	0.963605	0.999828
Z0163	2.41668	0.176572	0.343662	0.513795	0.607395	0.999828
Z0164	1.51716	0.0442669	0.278634	0.158871	0.87377	0.999828
Z0165	18.1094	-0.70577	0.48064	-1.4684	0.141996	0.999828
Z0166	18.7869	-0.452259	0.478217	-0.94572	0.344291	0.999828
Z0167	38.0393	0.103999	0.427559	0.243238	0.807821	0.999828
Z0169	1.54596	-0.0753841	0.305972	-0.246376	0.805391	0.999828
Z0170	5.53497	0.137651	0.44957	0.306184	0.759464	0.999828
Z0171	0.575082	0.116646	0.183496	0.635688	0.52498	0.999828
Z0173	2.87531	-0.182928	0.364574	-0.501758	0.615838	0.999828
Z0174	1.4377	0.276066	0.269727	1.0235	0.306069	0.999828
Z0175	14.8433	0.764543	0.485822	1.57371	0.115555	0.999828
Z0176	4.97694	-0.359652	0.436778	-0.823419	0.41027	0.999828
Z0177	5.81642	0.176748	0.456521	0.387162	0.698636	0.999828
Z0178	4.29969	-0.118876	0.403147	-0.294869	0.768094	0.999828
Z0180	8.80108	0.141724	0.474785	0.298502	0.76532	0.999828
Z0181	4.48297	-0.0830236	0.432636	-0.191902	0.847819	0.999828
Z0182	1.2787	-0.0201783	0.284888	-0.0708287	0.943534	0.999828
Z0183	42.5329	-0.238951	0.433121	-0.551696	0.581157	0.999828
Z0184	7.06065	-0.0139772	0.466044	-0.0299911	0.976074	0.999828
Z0185	7.5122	-0.156493	0.469482	-0.333331	0.738884	0.999828
Z0186	8.70292	0.155917	0.472557	0.329944	0.741442	0.999828
Z0187	7.12493	0.0722942	0.465549	0.155288	0.876594	0.999828
Z0188	31.7143	0.350107	0.446529	0.784063	0.433003	0.999828
Z0190	30.3452	0.507597	0.447034	1.13548	0.256176	0.999828
Z0191	12.3257	-0.167118	0.485993	-0.343869	0.730945	0.999828
Z0192	10.075	-0.357733	0.466957	-0.766094	0.44362	0.999828
Z0193	8.596	-0.159275	0.475759	-0.334781	0.73779	0.999828
Z0194	3.22103	-0.256653	0.376079	-0.682444	0.494958	0.999828
Z0195	1.18906	-0.250347	0.272005	-0.920375	0.357377	0.999828
Z0196	12.4387	0.420813	0.485991	0.865886	0.386552	0.999828
Z0197	8.13279	0.103341	0.462402	0.223488	0.823156	0.999828
Z0198	18.5005	-0.384325	0.479978	-0.800713	0.423298	0.999828
Z0199	3.32372	-0.163148	0.381917	-0.427181	0.669248	0.999828
Z0200	5.26957	-0.1087	0.43761	-0.248394	0.803829	0.999828
Z0201	20.9552	-0.0383448	0.474569	-0.0807992	0.935602	0.999828
Z0202	2.5584	-0.0055965	0.352978	-0.0158551	0.98735	0.999828
Z0203	3.29449	0.238678	0.391409	0.609793	0.541999	0.999828
Z0204	2.76539	-0.533951	0.364455	-1.46507	0.142902	0.999828
Z0205	0.436357	-0.098105	0.179093	-0.547787	0.583838	0.999828
Z0206	8.44718	-0.0620322	0.476454	-0.130196	0.896412	0.999828
Z0207	0.554802	0.00501418	0.190806	0.026279	0.979035	0.999828
Z0209	2.57159	0.0615541	0.373081	0.164989	0.868953	0.999828
Z0210	0.436357	-0.098105	0.179093	-0.547787	0.583838	0.999828
Z0211	2.40249	0.0944299	0.368832	0.256024	0.797932	0.999828
Z0212	6.86728	0.144627	0.434437	0.332906	0.739205	0.999828
Z0213	63415.3	-0.168634	0.155626	-1.08359	0.278548	0.999828
Z0217	4.51744	0.104388	0.433783	0.240646	0.80983	0.999828
Z0218	2.53612	0.0634784	0.374521	0.169492	0.86541	0.999828
Z0219	145660	0.0802736	0.157457	0.509812	0.610183	0.999828
Z0226	561.169	0.0671382	0.232415	0.288872	0.772679	0.999828
Z0228	11.7752	0.519058	0.483911	1.07263	0.283436	0.999828
Z0229	1.01144	0.0326677	0.241084	0.135504	0.892214	0.999828
Z0230	1.95195	0.0595454	0.305495	0.194915	0.84546	0.999828
Z0232	13.5841	-0.232878	0.485571	-0.479596	0.631515	0.999828
Z0233	8.64008	0.236613	0.479261	0.493704	0.621515	0.999828
Z0235	10.8067	0.018383	0.484514	0.0379412	0.969735	0.999828
Z0236	2.96339	0.0922559	0.370237	0.24918	0.803221	0.999828
Z0237	2.13523	0.160511	0.354781	0.452422	0.650965	0.999828
Z0239	1.71915	0.394612	0.310817	1.2696	0.204228	0.999828
Z0241	5.87103	0.24013	0.430127	0.558277	0.576655	0.999828
Z0242	9.41163	0.205064	0.475558	0.431207	0.666318	0.999828
Z0243	0.85653	0.167503	0.21638	0.774115	0.438863	0.999828
Z0245	0.85653	0.167503	0.21638	0.774115	0.438863	0.999828
Z0249	0.267261	-0.0878778	0.171909	-0.511188	0.609219	0.999828
Z0250	0.267261	-0.0878778	0.171909	-0.511188	0.609219	0.999828
Z0251	0.85653	0.167503	0.21638	0.774115	0.438863	0.999828
Z0254	0.267261	-0.0878778	0.171909	-0.511188	0.609219	0.999828
Z0255	0.436357	-0.098105	0.179093	-0.547787	0.583838	0.999828
Z0256	0.842343	0.0630691	0.226261	0.278745	0.780441	0.999828
Z0257	0.436357	-0.098105	0.179093	-0.547787	0.583838	0.999828
Z0262	0.842343	0.0630691	0.226261	0.278745	0.780441	0.999828
Z0263	0.267261	-0.0878778	0.171909	-0.511188	0.609219	0.999828
Z0264	0.267261	-0.0878778	0.171909	-0.511188	0.609219	0.999828
Z0267	0.267261	-0.0878778	0.171909	-0.511188	0.609219	0.999828
Z0268	11.4754	0.368294	0.484521	0.760119	0.447183	0.999828
Z0269	22.9612	-0.0900625	0.469568	-0.191799	0.8479	0.999828
Z0271	0.575082	0.116646	0.183496	0.635688	0.52498	0.999828
Z0272	5.11889	0.311624	0.442088	0.704891	0.480878	0.999828
Z0274	0.436357	-0.098105	0.179093	-0.547787	0.583838	0.999828
Z0276	5.35569	-0.220446	0.449017	-0.490953	0.62346	0.999828
Z0277	0.561896	0.0594307	0.190558	0.311878	0.755134	0.999828
Z0278	114.077	0.446134	0.478114	0.933112	0.350762	0.999828
Z0280	3.667	-0.0241153	0.394649	-0.0611056	0.951275	0.999828
Z0281	4.84045	0.15428	0.439572	0.350977	0.725606	0.999828
Z0282	5.96933	0.440005	0.457303	0.962173	0.335963	0.999828
Z0284	1.08932	-0.0947086	0.249685	-0.379313	0.704456	0.999828
Z0285	22.6804	0.46047	0.472628	0.974276	0.32992	0.999828
Z0287	0.267261	-0.0878778	0.171909	-0.511188	0.609219	0.999828
Z0288	1.52568	-0.196574	0.305974	-0.642453	0.520579	0.999828
Z0290	0.703618	-0.151628	0.218456	-0.694093	0.487624	0.999828
Z0292	2.69612	0.144216	0.360402	0.400152	0.689044	0.999828
Z0293	3.41902	0.356381	0.405013	0.879925	0.3789	0.999828
Z0294	3.38456	0.113672	0.382487	0.297192	0.76632	0.999828
Z0295	0.575082	0.116646	0.183496	0.635688	0.52498	0.999828
Z0298	18.7202	-0.260329	0.482105	-0.539984	0.589208	0.999828
Z0299	0.575082	0.116646	0.183496	0.635688	0.52498	0.999828
Z0300	3.28373	-0.285336	0.385494	-0.740184	0.459189	0.999828
Z0301	9.47833	-0.0309498	0.481694	-0.0642519	0.94877	0.999828
Z0302	1.58652	0.134362	0.283953	0.473182	0.636083	0.999828
Z0303	4.3661	-0.250238	0.422535	-0.59223	0.553697	0.999828
Z0304	12.2306	0.239055	0.485979	0.491904	0.622788	0.999828
Z0305	5.35469	-0.0416971	0.448524	-0.0929652	0.925931	0.999828
Z0307	138.109	0.356305	0.291921	1.22055	0.222255	0.999828
Z0308	3.23065	0.0442255	0.378556	0.116827	0.906997	0.999828
Z0309	267.414	0.0535774	0.249717	0.214553	0.830116	0.999828
Z0311	0.575082	0.116646	0.183496	0.635688	0.52498	0.999828
Z0313	0.267261	-0.0878778	0.171909	-0.511188	0.609219	0.999828
Z0314	0.436357	-0.098105	0.179093	-0.547787	0.583838	0.999828
Z0317	0.85653	0.167503	0.21638	0.774115	0.438863	0.999828
Z0318	0.569987	-0.122548	0.198244	-0.618166	0.536466	0.999828
Z0319	1.56015	0.0245506	0.302007	0.0812915	0.93521	0.999828
Z0324	2.69003	0.155522	0.38165	0.4075	0.683641	0.999828
Z0325	1.53787	0.0927244	0.300628	0.308436	0.757751	0.999828
Z0332	1.56015	0.0245506	0.302007	0.0812915	0.93521	0.999828
Z0338	0.575082	0.116646	0.183496	0.635688	0.52498	0.999828
Z0339	2.57768	0.0656467	0.354239	0.185317	0.85298	0.999828
Z0342	0.267261	-0.0878778	0.171909	-0.511188	0.609219	0.999828
Z0346	1.09089	-0.185797	0.237814	-0.781269	0.434644	0.999828
Z0348	1.15016	0.225041	0.247056	0.910891	0.362353	0.999828
Z0349	1.2787	-0.0201783	0.284888	-0.0708287	0.943534	0.999828
Z0350	0.436357	-0.098105	0.179093	-0.547787	0.583838	0.999828
Z0351	0.975974	0.034891	0.239401	0.145743	0.884124	0.999828
Z0352	0.970879	-0.206783	0.250591	-0.825182	0.409268	0.999828
Z0353	7.5113	0.592932	0.466342	1.27145	0.203568	0.999828
Z0354	6.81567	0.157798	0.457819	0.344673	0.73034	0.999828
Z0356	1.54596	-0.0753841	0.305972	-0.246376	0.805391	0.999828
Z0357	1.72924	-0.0044891	0.288469	-0.0155618	0.987584	0.999828
Z0358	2.40249	0.0944299	0.368832	0.256024	0.797932	0.999828
Z0361	0.267261	-0.0878778	0.171909	-0.511188	0.609219	0.999828
Z0364	2.43286	-0.132406	0.3464	-0.382235	0.702287	0.999828
Z0365	1.2787	-0.0201783	0.284888	-0.0708287	0.943534	0.999828
Z0367	1.2787	-0.0201783	0.284888	-0.0708287	0.943534	0.999828
Z0369	0.267261	-0.0878778	0.171909	-0.511188	0.609219	0.999828
Z0371	1.40724	-0.292215	0.290062	-1.00742	0.313733	0.999828
Z0372	0.267261	-0.0878778	0.171909	-0.511188	0.609219	0.999828
Z0375	1.5054	-0.309068	0.296523	-1.04231	0.29727	0.999828
Z0376	4.05881	0.211161	0.399777	0.528198	0.597362	0.999828
Z0377	9.42216	0.109329	0.481085	0.227256	0.820225	0.999828
Z0378	0.554802	0.00501418	0.190806	0.026279	0.979035	0.999828
Z0381	1.97722	-0.398247	0.327782	-1.21498	0.224375	0.999828
Z0382	0.436357	-0.098105	0.179093	-0.547787	0.583838	0.999828
Z0385	1.01144	0.0326677	0.241084	0.135504	0.892214	0.999828
Z0386	0.703618	-0.151628	0.218456	-0.694093	0.487624	0.999828
Z0389	2.4272	-0.484056	0.352202	-1.37437	0.169326	0.999828
Z0390	2.15994	-0.435714	0.339027	-1.28519	0.198725	0.999828
Z0391	0.703618	-0.151628	0.218456	-0.694093	0.487624	0.999828
Z0395	0.267261	-0.0878778	0.171909	-0.511188	0.609219	0.999828
Z0398	0.703618	-0.151628	0.218456	-0.694093	0.487624	0.999828
Z0400	1.01144	0.0326677	0.241084	0.135504	0.892214	0.999828
Z0401	4.07699	-0.224454	0.424214	-0.529104	0.596733	0.999828
Z0402	7.08503	0.41457	0.467481	0.886818	0.375177	0.999828
Z0403	3.6751	0.0477052	0.407218	0.117149	0.906742	0.999828
Z0404	0.575082	0.116646	0.183496	0.635688	0.52498	0.999828
Z0405	0.267261	-0.0878778	0.171909	-0.511188	0.609219	0.999828
Z0410	0.554802	0.00501418	0.190806	0.026279	0.979035	0.999828
Z0414	0.267261	-0.0878778	0.171909	-0.511188	0.609219	0.999828
Z0415	3.24483	0.15004	0.40073	0.374417	0.708094	0.999828
Z0417	0.703618	-0.151628	0.218456	-0.694093	0.487624	0.999828
Z0418	0.534522	-0.103734	0.182756	-0.567607	0.570302	0.999828
Z0419	3.13648	-0.249935	0.376319	-0.664157	0.50659	0.999828
Z0420	8.83455	0.463435	0.479104	0.967295	0.333397	0.999828
Z0421	0.267261	-0.0878778	0.171909	-0.511188	0.609219	0.999828
Z0422	0.267261	-0.0878778	0.171909	-0.511188	0.609219	0.999828
Z0423	2.68194	0.303837	0.362258	0.83873	0.401621	0.999828
Z0424	6.58784	0.341132	0.433496	0.786932	0.431322	0.999828
Z0425	120.827	0.469255	0.315403	1.48779	0.136805	0.999828
Z0426	2.61967	0.272388	0.368608	0.738962	0.45993	0.999828
Z0427	2.40759	0.321841	0.351971	0.914398	0.360508	0.999828
Z0428	1.89268	-0.385316	0.323706	-1.19033	0.233918	0.999828
Z0429	0.436357	-0.098105	0.179093	-0.547787	0.583838	0.999828
Z0430	2.7841	-0.29857	0.371261	-0.804206	0.421278	0.999828
Z0431	0.436357	-0.098105	0.179093	-0.547787	0.583838	0.999828
Z0432	0.267261	-0.0878778	0.171909	-0.511188	0.609219	0.999828
Z0433	0.970879	-0.206783	0.250591	-0.825182	0.409268	0.999828
Z0434	1.15016	0.225041	0.247056	0.910891	0.362353	0.999828
Z0436	0.267261	-0.0878778	0.171909	-0.511188	0.609219	0.999828
Z0437	1.43161	0.331239	0.289636	1.14364	0.252773	0.999828
Z0438	1.84569	0.279581	0.32187	0.868616	0.385057	0.999828
Z0439	5.27181	0.614985	0.445837	1.3794	0.167773	0.999828
Z0440	42.0734	-0.104671	0.431533	-0.242557	0.808349	0.999828
Z0441	2.70665	-0.260025	0.378535	-0.686924	0.49213	0.999828
Z0442	0.975974	0.034891	0.239401	0.145743	0.884124	0.999828
Z0443	2.13014	-0.0849618	0.336145	-0.252753	0.800459	0.999828
Z0444	0.267261	-0.0878778	0.171909	-0.511188	0.609219	0.999828
Z0445	0.703618	-0.151628	0.218456	-0.694093	0.487624	0.999828
Z0450	0.436357	-0.098105	0.179093	-0.547787	0.583838	0.999828
Z0452	0.267261	-0.0878778	0.171909	-0.511188	0.609219	0.999828
Z0453	1.96613	0.172819	0.327657	0.527439	0.597889	0.999828
Z0454	1.55106	0.137854	0.28397	0.485454	0.627354	0.999828
Z0455	0.400892	-0.0976552	0.178792	-0.546194	0.584933	0.999828
Z0456	6.82586	0.556506	0.464929	1.19697	0.231319	0.999828
Z0457	0.842343	0.0630691	0.226261	0.278745	0.780441	0.999828
Z0460	13.6295	-0.365391	0.485476	-0.752644	0.451664	0.999828
Z0461	8.38943	-0.157135	0.460413	-0.341292	0.732884	0.999828
Z0462	1.98232	-0.155721	0.333391	-0.467084	0.64044	0.999828
Z0463	1.1096	0.0089156	0.251252	0.0354847	0.971693	0.999828
Z0464	0.267261	-0.0878778	0.171909	-0.511188	0.609219	0.999828
Z0465	1.25742	0.0768352	0.26131	0.294039	0.768728	0.999828
Z0468	1.2787	-0.0201783	0.284888	-0.0708287	0.943534	0.999828
Z0469	13.8606	0.110137	0.485544	0.226832	0.820554	0.999828
Z0470	0.862622	0.171991	0.219274	0.784366	0.432825	0.999828
Z0472	3.81992	0.255146	0.415901	0.613478	0.53956	0.999828
Z0473	6.35394	-0.233041	0.461922	-0.504502	0.613909	0.999828
Z0474	10.5232	0.268163	0.48431	0.553701	0.579784	0.999828
Z0475	0.267261	-0.0878778	0.171909	-0.511188	0.609219	0.999828
Z0476	3.02113	0.0368153	0.379754	0.0969451	0.92277	0.999828
Z0477	7.32182	-0.0678827	0.471216	-0.144059	0.885454	0.999828
Z0478	18.5334	0.0530517	0.479292	0.110688	0.911864	0.999828
Z0479	24.6891	0.189237	0.463512	0.408268	0.683077	0.999828
Z0480	42.8975	0.188609	0.413493	0.456137	0.648291	0.999828
Z0481	297.868	0.560525	0.244545	2.29212	0.0218989	0.999828
Z0482	4.81717	0.148873	0.41648	0.357455	0.720751	0.999828
Z0483	3.65382	-0.0858481	0.411295	-0.208727	0.834662	0.999828
Z0484	0.780074	0.0136446	0.233296	0.0584865	0.953361	0.999828
Z0485	38.8522	-0.235727	0.426189	-0.553105	0.580192	0.999828
Z0486	10.8325	0.18951	0.485148	0.390623	0.696076	0.999828
Z0487	2.57258	-0.140735	0.357617	-0.393535	0.693924	0.999828
Z0489	0.267261	-0.0878778	0.171909	-0.511188	0.609219	0.999828
Z0492	2.57159	0.0615541	0.373081	0.164989	0.868953	0.999828
Z0493	0.534522	-0.103734	0.182756	-0.567607	0.570302	0.999828
Z0494	0.822063	-0.0472773	0.224042	-0.21102	0.832872	0.999828
Z0495	0.554802	0.00501418	0.190806	0.026279	0.979035	0.999828
Z0496	2.27695	-0.0517617	0.361377	-0.143234	0.886105	0.999828
Z0497	3.10711	-0.235126	0.381805	-0.615827	0.538009	0.999828
Z0498	5.95914	0.0405486	0.451023	0.0899036	0.928364	0.999828
Z0499	49.0957	0.474878	0.404052	1.17529	0.239879	0.999828
Z0500	5.91049	-0.206941	0.456234	-0.453585	0.650127	0.999828
Z0502	0.267261	-0.0878778	0.171909	-0.511188	0.609219	0.999828
Z0503	3.42812	0.214771	0.400392	0.536402	0.59168	0.999828
Z0504	0.575082	0.116646	0.183496	0.635688	0.52498	0.999828
Z0505	1.27361	-0.264845	0.278497	-0.950982	0.341614	0.999828
Z0506	3.94279	-0.256475	0.400906	-0.639738	0.522343	0.999828
Z0507	4.42027	-0.062354	0.429518	-0.145172	0.884575	0.999828
Z0508	5.41839	-0.228528	0.44543	-0.513049	0.607917	0.999828
Z0509	20.6657	0.255082	0.473463	0.538759	0.590053	0.999828
Z0510	21.6306	0.499104	0.472721	1.05581	0.291055	0.999828
Z0511	27.6552	0.486818	0.454938	1.07007	0.284586	0.999828
Z0512	5.16445	0.0141744	0.436113	0.0325017	0.974072	0.999828
Z0513	0.723898	-0.0245225	0.211562	-0.115912	0.907723	0.999828
Z0514	3.32372	-0.163148	0.381917	-0.427181	0.669248	0.999828
Z0515	2.9532	-0.326248	0.378235	-0.862553	0.388383	0.999828
Z0516	0.837249	-0.179592	0.235598	-0.76228	0.445893	0.999828
Z0518	2.68294	0.0999975	0.378489	0.264202	0.791624	0.999828
Z0519	0.864622	-0.00273051	0.225751	-0.0120952	0.99035	0.999828
Z0520	2.13523	0.160511	0.354781	0.452422	0.650965	0.999828
Z0521	1.41742	0.168952	0.275622	0.612986	0.539886	0.999828
Z0522	20.933	0.229074	0.472897	0.484405	0.628098	0.999828
Z0523	6.19394	-0.27193	0.438675	-0.619888	0.535331	0.999828
Z0524	2.97757	0.213531	0.392284	0.544327	0.586216	0.999828
Z0526	2.24958	-0.205635	0.34815	-0.59065	0.554755	0.999828
Z0527	3.68219	-0.11954	0.396547	-0.301453	0.763069	0.999828
Z0528	8.85802	-0.59089	0.467923	-1.26279	0.206663	0.999828
Z0529	0.267261	-0.0878778	0.171909	-0.511188	0.609219	0.999828
Z0530	0.575082	0.116646	0.183496	0.635688	0.52498	0.999828
Z0531	3.343	0.103857	0.379127	0.273936	0.784134	0.999828
Z0532	1.56624	0.0408341	0.304796	0.133972	0.893425	0.999828
Z0533	0.79326	0.0774696	0.220101	0.351973	0.724859	0.999828
Z0534	1.81322	-0.126805	0.322973	-0.392617	0.694602	0.999828
Z0535	2.42886	0.199641	0.3478	0.574012	0.56596	0.999828
Z0536	0.575082	0.116646	0.183496	0.635688	0.52498	0.999828
Z0539	179.841	0.248602	0.294924	0.842935	0.399265	0.999828
Z0541	6.74264	-0.51824	0.464363	-1.11602	0.264412	0.999828
Z0542	23.4065	-0.385165	0.475459	-0.810091	0.417888	0.999828
Z0543	120.365	-0.157161	0.306278	-0.513131	0.607859	0.999828
Z0545	24.4936	-0.131457	0.472557	-0.278182	0.780873	0.999828
Z0547	0.837249	-0.179592	0.235598	-0.76228	0.445893	0.999828
Z0548	4.28441	-0.794969	0.412973	-1.92499	0.0542302	0.999828
Z0549	1.2787	-0.0201783	0.284888	-0.0708287	0.943534	0.999828
Z0550	13.7733	0.3606	0.484468	0.744321	0.456682	0.999828
Z0551	2.7553	-0.177201	0.36863	-0.480702	0.630728	0.999828
Z0552	0.267261	-0.0878778	0.171909	-0.511188	0.609219	0.999828
Z0553	17.8244	0.253363	0.481233	0.526488	0.59855	0.999828
Z0555	4.91833	0.0293728	0.44043	0.0666912	0.946828	0.999828
Z0557	11.3714	-0.142446	0.482733	-0.295083	0.767931	0.999828
Z0559	4.93551	-0.402111	0.427371	-0.940893	0.346759	0.999828
Z0563	1.12988	0.117455	0.25352	0.463297	0.643151	0.999828
Z0564	4.03966	0.0897716	0.389967	0.230203	0.817934	0.999828
Z0565	16.7281	-0.361752	0.482361	-0.749962	0.453278	0.999828
Z0566	2.24958	-0.205635	0.34815	-0.59065	0.554755	0.999828
Z0567	71.9936	-0.436338	0.406958	-1.0722	0.283632	0.999828
Z0568	22.7377	0.108205	0.473869	0.228344	0.819379	0.999828
Z0569	17.4396	0.309919	0.481823	0.643222	0.52008	0.999828
Z0570	2.63486	0.131619	0.35238	0.373516	0.708764	0.999828
Z0571	9.88275	0.125312	0.479544	0.261315	0.79385	0.999828
Z0573	26.3805	0.809606	0.464666	1.74234	0.0814492	0.999828
Z0574	65.38	0.470082	0.379934	1.23727	0.215986	0.999828
Z0576	15.0637	-0.528428	0.48441	-1.09087	0.27533	0.999828
Z0578	9.17661	0.0279146	0.480695	0.0580713	0.953692	0.999828
Z0579	3.61026	0.0574424	0.385303	0.149084	0.881488	0.999828
Z0581	5.36588	0.161678	0.446403	0.36218	0.717218	0.999828
Z0584	0.708712	0.0947974	0.211487	0.448242	0.653979	0.999828
Z0585	1.70187	-0.175705	0.315155	-0.557521	0.577172	0.999828
Z0586	1.57633	-0.314288	0.298562	-1.05268	0.29249	0.999828
Z0587	12.0109	-0.302246	0.481563	-0.627636	0.530243	0.999828
Z0588	5.55325	0.360181	0.441185	0.816396	0.414274	0.999828
Z0589	6.22241	0.291345	0.460308	0.632934	0.526776	0.999828
Z0590	5.01663	-0.0399069	0.416627	-0.0957858	0.923691	0.999828
Z0591	2.18431	0.141163	0.35572	0.396837	0.691488	0.999828
Z0592	3.80973	-0.177574	0.417678	-0.425145	0.670731	0.999828
Z0593	3.25393	0.0179451	0.377779	0.0475016	0.962113	0.999828
Z0596	7.36648	0.452342	0.470898	0.960594	0.336756	0.999828
Z0597	22.5817	0.177243	0.469775	0.377293	0.705956	0.999828
Z0598	2.86932	0.622651	0.367944	1.69224	0.0905994	0.999828
Z0599	17.9017	0.0175229	0.478937	0.0365871	0.970814	0.999828
Z0600	6.26497	0.335967	0.460948	0.728861	0.466087	0.999828
Z0601	19.391	0.225313	0.477165	0.472191	0.63679	0.999828
Z0602	26.1641	0.156394	0.456964	0.342246	0.732166	0.999828
Z0604	31.7258	-0.0547613	0.441453	-0.124048	0.901277	0.999828
Z0606	88.7794	-0.18696	0.382802	-0.4884	0.625266	0.999828
Z0607	41.401	0.0243739	0.422695	0.0576631	0.954017	0.999828
Z0608	57.4333	0.171853	0.386428	0.444721	0.656521	0.999828
Z0609	92.1371	-0.00841231	0.331756	-0.0253569	0.97977	0.999828
Z0615	5.28276	0.116248	0.413291	0.281273	0.778501	0.999828
Z0634	0.436357	-0.098105	0.179093	-0.547787	0.583838	0.999828
Z0636	0.575082	0.116646	0.183496	0.635688	0.52498	0.999828
Z0639	0.575082	0.116646	0.183496	0.635688	0.52498	0.999828
Z0640	6.25421	0.0589734	0.432329	0.136409	0.891498	0.999828
Z0641	5.82594	-0.195312	0.4549	-0.429352	0.667667	0.999828
Z0642	9.58359	-0.0157828	0.482402	-0.0327171	0.9739	0.999828
Z0643	0.436357	-0.098105	0.179093	-0.547787	0.583838	0.999828
Z0644	0.534522	-0.103734	0.182756	-0.567607	0.570302	0.999828
Z0645	4.0628	-0.279173	0.408601	-0.683242	0.494454	0.999828
Z0646	1.68469	0.10975	0.291702	0.376242	0.706737	0.999828
Z0647	0.872713	-0.1517	0.217323	-0.69804	0.485152	0.999828
Z0648	1.81322	-0.126805	0.322973	-0.392617	0.694602	0.999828
Z0649	0.703618	-0.151628	0.218456	-0.694093	0.487624	0.999828
Z0651	4.36863	0.235094	0.428691	0.5484	0.583417	0.999828
Z0654	0.267261	-0.0878778	0.171909	-0.511188	0.609219	0.999828
Z0657	0.436357	-0.098105	0.179093	-0.547787	0.583838	0.999828
Z0659	0.267261	-0.0878778	0.171909	-0.511188	0.609219	0.999828
Z0660	56.7605	-0.091841	0.383182	-0.23968	0.810578	0.999828
Z0662	0.267261	-0.0878778	0.171909	-0.511188	0.609219	0.999828
Z0663	0.267261	-0.0878778	0.171909	-0.511188	0.609219	0.999828
Z0665	1.71306	0.314104	0.284456	1.10423	0.269495	0.999828
Z0667	3.75298	-0.0656185	0.38806	-0.169094	0.865723	0.999828
Z0668	1.59504	-0.0851026	0.306068	-0.278051	0.780973	0.999828
Z0669	1.09089	-0.185797	0.237814	-0.781269	0.434644	0.999828
Z0670	2.13523	0.160511	0.354781	0.452422	0.650965	0.999828
Z0671	1.53787	0.0927244	0.300628	0.308436	0.757751	0.999828
Z0672	0.267261	-0.0878778	0.171909	-0.511188	0.609219	0.999828
Z0673	0.85653	0.167503	0.21638	0.774115	0.438863	0.999828
Z0678	0.267261	-0.0878778	0.171909	-0.511188	0.609219	0.999828
Z0679	1.13188	-0.064164	0.271554	-0.236284	0.813212	0.999828
Z0680	8.7889	0.132656	0.47975	0.27651	0.782156	0.999828
Z0681	0.872713	-0.1517	0.217323	-0.69804	0.485152	0.999828
Z0682	0.267261	-0.0878778	0.171909	-0.511188	0.609219	0.999828
Z0683	1.13698	0.205704	0.272484	0.754921	0.450296	0.999828
Z0684	4.97408	0.12902	0.4427	0.29144	0.770715	0.999828
Z0688	0.575082	0.116646	0.183496	0.635688	0.52498	0.999828
Z0695	0.708712	0.0947974	0.211487	0.448242	0.653979	0.999828
Z0697	1.2787	-0.0201783	0.284888	-0.0708287	0.943534	0.999828
Z0698	2.03992	-0.402482	0.328662	-1.22461	0.220723	0.999828
Z0699	6.10896	-0.239903	0.453825	-0.528624	0.597066	0.999828
Z0700	0.842343	0.0630691	0.226261	0.278745	0.780441	0.999828
Z0701	0.708712	0.0947974	0.211487	0.448242	0.653979	0.999828
Z0702	9.94216	0.773551	0.482611	1.60285	0.108968	0.999828
Z0705	14.1724	0.135937	0.485913	0.279757	0.779664	0.999828
Z0708	0.85653	0.167503	0.21638	0.774115	0.438863	0.999828
Z0713	0.267261	-0.0878778	0.171909	-0.511188	0.609219	0.999828
Z0714	0.575082	0.116646	0.183496	0.635688	0.52498	0.999828
Z0715	1.01144	0.0326677	0.241084	0.135504	0.892214	0.999828
Z0716	1.56015	0.0245506	0.302007	0.0812915	0.93521	0.999828
Z0717	1.54596	-0.0753841	0.305972	-0.246376	0.805391	0.999828
Z0718	2.15141	-0.177898	0.337426	-0.527222	0.598039	0.999828
Z0719	4.04818	-0.106499	0.423126	-0.251697	0.801275	0.999828
Z0720	69.9797	0.163147	0.378508	0.431027	0.666449	0.999828
Z0721	2.55031	0.147772	0.350422	0.421696	0.673247	0.999828
Z0722	5.21297	0.12066	0.444542	0.271425	0.786065	0.999828
Z0723	0.703618	-0.151628	0.218456	-0.694093	0.487624	0.999828
Z0724	2.54421	-0.107341	0.374849	-0.286357	0.774605	0.999828
Z0725	2.14132	0.149886	0.335567	0.446664	0.655118	0.999828
Z0726	0.79326	0.0774696	0.220101	0.351973	0.724859	0.999828
Z0727	4.64355	0.100758	0.432523	0.232954	0.815797	0.999828
Z0732	1.71506	-0.103021	0.314895	-0.327159	0.743548	0.999828
Z0733	0.436357	-0.098105	0.179093	-0.547787	0.583838	0.999828
Z0734	5.84522	0.0690669	0.456264	0.151375	0.87968	0.999828
Z0735	1.41233	-0.048295	0.296094	-0.163107	0.870435	0.999828
Z0736	0.668153	-0.120677	0.195705	-0.616627	0.537481	0.999828
Z0738	0.703618	-0.151628	0.218456	-0.694093	0.487624	0.999828
Z0739	0.534522	-0.103734	0.182756	-0.567607	0.570302	0.999828
Z0740	15.3037	-0.196728	0.485395	-0.405294	0.685262	0.999828
Z0742	2.68394	0.119874	0.35617	0.336563	0.736447	0.999828
Z0743	2.11495	0.0303685	0.35231	0.0861982	0.931309	0.999828
Z0744	1.12379	0.10737	0.250951	0.427851	0.668759	0.999828
Z0746	0.695526	0.0276409	0.208231	0.132741	0.894398	0.999828
Z0749	11.076	0.38157	0.485303	0.786251	0.431721	0.999828
Z0750	15.5453	0.166317	0.484385	0.343357	0.73133	0.999828
Z0751	14.8034	-0.416085	0.485984	-0.856171	0.391903	0.999828
Z0752	0.872713	-0.1517	0.217323	-0.69804	0.485152	0.999828
Z0753	1.40724	-0.292215	0.290062	-1.00742	0.313733	0.999828
Z0754	0.857528	-0.0579389	0.244362	-0.237103	0.812577	0.999828
Z0755	7.868	-0.470458	0.46962	-1.00178	0.316448	0.999828
Z0756	0.267261	-0.0878778	0.171909	-0.511188	0.609219	0.999828
Z0762	1.01144	0.0326677	0.241084	0.135504	0.892214	0.999828
Z0764	0.801784	-0.143215	0.211616	-0.676769	0.498553	0.999828
Z0766	0.575082	0.116646	0.183496	0.635688	0.52498	0.999828
Z0767	0.703618	-0.151628	0.218456	-0.694093	0.487624	0.999828
Z0769	398.44	0.255487	0.225546	1.13275	0.257319	0.999828
Z0770	1.39714	0.0609191	0.273369	0.222846	0.823656	0.999828
Z0771	11.8646	0.2246	0.485911	0.462223	0.643921	0.999828
Z0772	8.90934	-0.097723	0.476776	-0.204966	0.837599	0.999828
Z0773	6.34585	-0.101929	0.462087	-0.220584	0.825416	0.999828
Z0774	1.41742	0.168952	0.275622	0.612986	0.539886	0.999828
Z0775	2.85304	0.0900603	0.359785	0.250317	0.802342	0.999828
Z0776	6.75892	-0.115284	0.44671	-0.258074	0.79635	0.999828
Z0777	1.1096	0.0089156	0.251252	0.0354847	0.971693	0.999828
Z0778	3.79654	-0.211589	0.397652	-0.532095	0.59466	0.999828
Z0780	2.53612	0.0634784	0.374521	0.169492	0.86541	0.999828
Z0781	2.58777	-0.246446	0.35513	-0.693962	0.487706	0.999828
Z0782	1.01144	0.0326677	0.241084	0.135504	0.892214	0.999828
Z0783	3.42911	0.00752231	0.403829	0.0186275	0.985138	0.999828
Z0785	0.267261	-0.0878778	0.171909	-0.511188	0.609219	0.999828
Z0786	1.15016	0.225041	0.247056	0.910891	0.362353	0.999828
Z0787	3.79554	-0.238497	0.401755	-0.593639	0.552753	0.999828
Z0788	13.1043	-0.123119	0.485795	-0.253439	0.799929	0.999828
Z0789	18.5769	0.0901237	0.479435	0.187979	0.850893	0.999828
Z0790	29.5303	0.0267767	0.450623	0.0594215	0.952616	0.999828
Z0791	7.06775	0.022431	0.468499	0.0478784	0.961813	0.999828
Z0795	0.534522	-0.103734	0.182756	-0.567607	0.570302	0.999828
Z0801	0.575082	0.116646	0.183496	0.635688	0.52498	0.999828
Z0802	0.85653	0.167503	0.21638	0.774115	0.438863	0.999828
Z0803	1.01144	0.0326677	0.241084	0.135504	0.892214	0.999828
Z0804	0.723898	-0.0245225	0.211562	-0.115912	0.907723	0.999828
Z0805	16.9277	-0.0901099	0.480481	-0.187541	0.851237	0.999828
Z0806	4.90415	-0.052619	0.439773	-0.11965	0.90476	0.999828
Z0807	19.4695	0.0993037	0.475289	0.208934	0.8345	0.999828
Z0808	11.2157	-0.132646	0.485053	-0.273466	0.784495	0.999828
Z0809	21.6819	-0.292552	0.472108	-0.619673	0.535473	0.999828
Z0810	2.61501	-0.264522	0.360356	-0.734057	0.462914	0.999828
Z0811	17.3114	-0.284293	0.482075	-0.589727	0.555374	0.999828
Z0813	2.44448	0.0264271	0.36454	0.0724945	0.942208	0.999828
Z0814	2.69146	-0.133939	0.371762	-0.360283	0.718636	0.999828
Z0817	0.688433	-0.0219252	0.20864	-0.105086	0.916307	0.999828
Z0819	2.20559	0.0282916	0.341353	0.0828806	0.933946	0.999828
Z0820	2.3954	0.0411979	0.367238	0.112183	0.910678	0.999828
Z0821	13.9082	0.119347	0.485993	0.245574	0.806012	0.999828
Z0822	0.534522	-0.103734	0.182756	-0.567607	0.570302	0.999828
Z0823	4.61661	-0.105454	0.434821	-0.242522	0.808376	0.999828
Z0824	8.14545	-0.175848	0.475915	-0.369495	0.711759	0.999828
Z0825	6.56403	-0.133554	0.464202	-0.287706	0.773572	0.999828
Z0826	7.75818	-0.127913	0.474284	-0.269697	0.787393	0.999828
Z0827	5.36988	-0.137596	0.446317	-0.308292	0.75786	0.999828
Z0831	8.76505	0.0568832	0.455824	0.124792	0.900688	0.999828
Z0832	5.6777	0.00723118	0.453344	0.0159508	0.987274	0.999828
Z0835	0.534522	-0.103734	0.182756	-0.567607	0.570302	0.999828
Z0836	4.31855	0.454303	0.421605	1.07756	0.281232	0.999828
Z0837	7.50511	-0.0166836	0.470726	-0.0354424	0.971727	0.999828
Z0838	0.990161	0.14289	0.239614	0.596333	0.550953	0.999828
Z0839	3.53138	0.387325	0.390881	0.990903	0.321733	0.999828
Z0841	1.27361	-0.264845	0.278497	-0.950982	0.341614	0.999828
Z0842	4.02791	-0.213438	0.422626	-0.505028	0.613539	0.999828
Z0846	9.75069	0.0832791	0.482167	0.172719	0.862873	0.999828
Z0847	1.30098	-0.0790133	0.262603	-0.300885	0.763502	0.999828
Z0857	0.267261	-0.0878778	0.171909	-0.511188	0.609219	0.999828
Z0858	11.4444	-0.420914	0.485142	-0.867609	0.385608	0.999828
Z0859	17.7068	-0.198389	0.484582	-0.409402	0.682245	0.999828
Z0860	4.42027	-0.062354	0.429518	-0.145172	0.884575	0.999828
Z0861	3.6761	-0.153298	0.413963	-0.370318	0.711146	0.999828
Z0862	0.962788	-0.0262955	0.236941	-0.110979	0.911633	0.999828
Z0863	3.10611	-0.0503022	0.397222	-0.126635	0.899229	0.999828
Z0864	3.37337	-0.101956	0.405592	-0.251375	0.801524	0.999828
Z0867	0.267261	-0.0878778	0.171909	-0.511188	0.609219	0.999828
Z0868	1.84869	-0.129761	0.324782	-0.399531	0.689502	0.999828
Z0871	1.37687	-0.0388294	0.271757	-0.142883	0.886383	0.999828
Z0872	3.12229	-0.348294	0.382414	-0.910779	0.362412	0.999828
Z0873	10.7874	-0.184249	0.484153	-0.38056	0.703529	0.999828
Z0875	3.51309	-0.0957897	0.391518	-0.244663	0.806718	0.999828
Z0876	2.3883	-0.0088106	0.349874	-0.0251822	0.97991	0.999828
Z0877	7.40903	0.268973	0.465613	0.577675	0.563484	0.999828
Z0878	3.00794	-0.0238376	0.386744	-0.0616368	0.950852	0.999828
Z0879	1.10451	-0.233291	0.263907	-0.883987	0.376703	0.999828
Z0880	11.8523	-0.568145	0.484899	-1.17168	0.241327	0.999828
Z0881	6.58121	-0.51057	0.449466	-1.13595	0.255978	0.999828
Z0882	4.26922	-0.661688	0.415492	-1.59254	0.111263	0.999828
Z0883	3.50957	-0.394576	0.389679	-1.01257	0.311268	0.999828
Z0886	1.2787	-0.0201783	0.284888	-0.0708287	0.943534	0.999828
Z0887	0.400892	-0.0976552	0.178792	-0.546194	0.584933	0.999828
Z0892	1.65831	0.000242275	0.287386	0.00084303	0.999327	0.999828
Z0893	0.85653	0.167503	0.21638	0.774115	0.438863	0.999828
Z0894	0.534522	-0.103734	0.182756	-0.567607	0.570302	0.999828
Z0900	26.9746	-0.106075	0.460072	-0.230562	0.817655	0.999828
Z0901	21.0999	0.0813243	0.475937	0.170872	0.864325	0.999828
Z0903	13.1053	0.028216	0.485992	0.0580585	0.953702	0.999828
Z0904	3.65339	-0.0162651	0.38902	-0.0418105	0.96665	0.999828
Z0905	5.8963	-0.249257	0.439152	-0.567587	0.570315	0.999828
Z0906	3.92208	-0.0916833	0.397273	-0.230781	0.817485	0.999828
Z0907	30.399	-0.117752	0.445288	-0.26444	0.791441	0.999828
Z0908	19.1981	0.0850837	0.481691	0.176636	0.859795	0.999828
Z0909	14.5205	-0.435379	0.485415	-0.896922	0.36976	0.999828
Z0910	11.6434	-0.144982	0.485506	-0.298619	0.76523	0.999828
Z0911	3.33791	-0.0963927	0.399837	-0.24108	0.809493	0.999828
Z0912	2.35484	-0.19401	0.36249	-0.535216	0.5925	0.999828
Z0913	2.37655	-0.332701	0.345542	-0.962839	0.335628	0.999828
Z0914	1.23814	-0.259157	0.275861	-0.939448	0.347501	0.999828
Z0915	0.267261	-0.0878778	0.171909	-0.511188	0.609219	0.999828
Z0919	5.35369	0.134687	0.442639	0.304282	0.760913	0.999828
Z0920	4.23699	-0.109995	0.409798	-0.268412	0.788382	0.999828
Z0922	3.66534	-0.696001	0.39724	-1.75209	0.0797577	0.999828
Z0923	14.2432	-0.218338	0.485834	-0.449409	0.653137	0.999828
Z0924	36.5431	0.247252	0.429868	0.575181	0.565169	0.999828
Z0925	35.0381	-0.0147759	0.446677	-0.0330796	0.973611	0.999828
Z0926	1.5054	-0.309068	0.296523	-1.04231	0.29727	0.999828
Z0927	1.8325	0.208934	0.321227	0.650426	0.515417	0.999828
Z0928	1.40724	-0.292215	0.290062	-1.00742	0.313733	0.999828
Z0929	2.08558	0.0366366	0.311696	0.117539	0.906433	0.999828
Z0930	0.654535	-0.116201	0.192469	-0.60374	0.546016	0.999828
Z0931	1.95351	-0.0270857	0.301946	-0.0897036	0.928523	0.999828
Z0932	2.36193	-0.130054	0.347007	-0.374787	0.707819	0.999828
Z0933	0.436357	-0.098105	0.179093	-0.547787	0.583838	0.999828
Z0935	0.267261	-0.0878778	0.171909	-0.511188	0.609219	0.999828
Z0938	2.36193	-0.130054	0.347007	-0.374787	0.707819	0.999828
Z0939	0.267261	-0.0878778	0.171909	-0.511188	0.609219	0.999828
Z0941	0.436357	-0.098105	0.179093	-0.547787	0.583838	0.999828
Z0942	1.29289	0.0743269	0.262043	0.283644	0.776683	0.999828
Z0943	0.842343	0.0630691	0.226261	0.278745	0.780441	0.999828
Z0946	0.267261	-0.0878778	0.171909	-0.511188	0.609219	0.999828
Z0948	0.575082	0.116646	0.183496	0.635688	0.52498	0.999828
Z0952	0.85653	0.167503	0.21638	0.774115	0.438863	0.999828
Z0954	0.400892	-0.0976552	0.178792	-0.546194	0.584933	0.999828
Z0955	0.267261	-0.0878778	0.171909	-0.511188	0.609219	0.999828
Z0956	1.40724	-0.292215	0.290062	-1.00742	0.313733	0.999828
Z0957	1.72924	-0.0044891	0.288469	-0.0155618	0.987584	0.999828
[truncated: 3,504 more rows]

## Sheet: EC_3000_0.5h_DESeq2
Gene ID	baseMean	log2FoldChange	lfcSE	stat	pvalue	padj
[truncated: 4,269 more rows]

[truncated: 7 more sheets: EC_3000_6h_DESeq2, EC_3000_12h_DESeq2, EC_3000_24h_DESeq2, EF_29212_0.5h_DESeq2, EF_29212_6h_DESeq2, EF_29212_12h_DESeq2, EF_29212_24h_DESeq2]
